# Supplementary material for: Insights from pharmacovigilance and pharmacodynamics on cardiovascular safety signals of NSAIDs
Source: Front Pharmacol. 2024 Sep 4;15:1455212. doi: 10.3389/fphar.2024.1455212 (PMC11408209; doi:10.3389/fphar.2024.1455212)
Supplement: Supplementary file 1 [file Table1.XLS]

## Sheet: 汇总
drug	adverse event	a	c	a+c	b	d	b+d	a+b	d+c	a+b+c+d	PT	SOC
celecoxib	drug hypersensitivity	4085	117175	121260	45210	10088947	10134157	49295	10206122	10255417	Drug hypersensitivity	Immune system disorders
celecoxib	myocardial infarction	1613	78280	79893	47682	10127842	10175524	49295	10206122	10255417	Myocardial infarction	Cardiac disorders
celecoxib	abdominal discomfort	1243	74782	76025	48052	10131340	10179392	49295	10206122	10255417	Abdominal discomfort	Gastrointestinal disorders
celecoxib	drug intolerance	1136	44631	45767	48159	10161491	10209650	49295	10206122	10255417	Drug intolerance	General disorders and administration site conditions
celecoxib	drug effect incomplete	1001	56186	57187	48294	10149936	10198230	49295	10206122	10255417	Therapeutic product effect incomplete	General disorders and administration site conditions
celecoxib	swelling	783	37553	38336	48512	10168569	10217081	49295	10206122	10255417	Swelling	General disorders and administration site conditions
celecoxib	contraindicated product administered	633	10738	11371	48662	10195384	10244046	49295	10206122	10255417	Contraindicated product administered	Injury, poisoning and procedural complications
celecoxib	mobility decreased	510	28388	28898	48785	10177734	10226519	49295	10206122	10255417	Mobility decreased	General disorders and administration site conditions
celecoxib	c-reactive protein increased	498	10841	11339	48797	10195281	10244078	49295	10206122	10255417	C-reactive protein increased	Investigations
celecoxib	discomfort	485	23908	24393	48810	10182214	10231024	49295	10206122	10255417	Discomfort	General disorders and administration site conditions
celecoxib	therapeutic product effect decreased	446	17050	17496	48849	10189072	10237921	49295	10206122	10255417	Therapeutic product effect decreased	General disorders and administration site conditions
celecoxib	loss of personal independence in daily activities	426	18412	18838	48869	10187710	10236579	49295	10206122	10255417	Loss of personal independence in daily activities	Social circumstances
celecoxib	gastric disorder	365	20628	20993	48930	10185494	10234424	49295	10206122	10255417	Gastric disorder	Gastrointestinal disorders
celecoxib	nephrolithiasis	344	17581	17925	48951	10188541	10237492	49295	10206122	10255417	Nephrolithiasis	Renal and urinary disorders
celecoxib	lower respiratory tract infection	301	15924	16225	48994	10190198	10239192	49295	10206122	10255417	Lower respiratory tract infection	Respiratory, thoracic and mediastinal disorders
celecoxib	gait inability	283	12594	12877	49012	10193528	10242540	49295	10206122	10255417	Gait inability	General disorders and administration site conditions
celecoxib	dysstasia	260	11968	12228	49035	10194154	10243189	49295	10206122	10255417	Dysstasia	General disorders and administration site conditions
celecoxib	systemic lupus erythematosus	244	10876	11120	49051	10195246	10244297	49295	10206122	10255417	Systemic lupus erythematosus	Skin and subcutaneous tissue disorders
celecoxib	ischaemic stroke	217	7874	8091	49078	10198248	10247326	49295	10206122	10255417	Ischaemic stroke	Nervous system disorders
celecoxib	hand deformity	216	3306	3522	49079	10202816	10251895	49295	10206122	10255417	Hand deformity	Musculoskeletal and connective tissue disorders
celecoxib	knee arthroplasty	215	6897	7112	49080	10199225	10248305	49295	10206122	10255417	Knee arthroplasty	Surgical and medical procedures
celecoxib	red blood cell sedimentation rate increased	213	3060	3273	49082	10203062	10252144	49295	10206122	10255417	Red blood cell sedimentation rate increased	Investigations
celecoxib	ulcer	213	6412	6625	49082	10199710	10248792	49295	10206122	10255417	Ulcer	General disorders and administration site conditions
celecoxib	foot fracture	212	7400	7612	49083	10198722	10247805	49295	10206122	10255417	Foot fracture	Musculoskeletal and connective tissue disorders
celecoxib	back disorder	198	7252	7450	49097	10198870	10247967	49295	10206122	10255417	Back disorder	Musculoskeletal and connective tissue disorders
celecoxib	gastric ulcer	198	7342	7540	49097	10198780	10247877	49295	10206122	10255417	Gastric ulcer	Gastrointestinal disorders
celecoxib	impaired healing	198	10033	10231	49097	10196089	10245186	49295	10206122	10255417	Impaired healing	General disorders and administration site conditions
celecoxib	drug eruption	185	6225	6410	49110	10199897	10249007	49295	10206122	10255417	Drug eruption	Immune system disorders
celecoxib	sedation	183	11314	11497	49112	10194808	10243920	49295	10206122	10255417	Sedation	Nervous system disorders
celecoxib	wound	163	8708	8871	49132	10197414	10246546	49295	10206122	10255417	Wound	Injury, poisoning and procedural complications
celecoxib	foot deformity	161	3987	4148	49134	10202135	10251269	49295	10206122	10255417	Foot deformity	Musculoskeletal and connective tissue disorders
celecoxib	bedridden	160	5296	5456	49135	10200826	10249961	49295	10206122	10255417	Bedridden	Social circumstances
celecoxib	glossodynia	159	6457	6616	49136	10199665	10248801	49295	10206122	10255417	Glossodynia	Gastrointestinal disorders
celecoxib	anaphylactic shock	155	8857	9012	49140	10197265	10246405	49295	10206122	10255417	Anaphylactic shock	Vascular disorders
celecoxib	blood pressure systolic increased	152	6515	6667	49143	10199607	10248750	49295	10206122	10255417	Blood pressure systolic increased	Investigations
celecoxib	liver injury	152	9491	9643	49143	10196631	10245774	49295	10206122	10255417	Liver injury	Hepatobiliary disorders
celecoxib	prescribed overdose	149	7673	7822	49146	10198449	10247595	49295	10206122	10255417	Prescribed overdose	Injury, poisoning and procedural complications
celecoxib	grip strength decreased	142	2742	2884	49153	10203380	10252533	49295	10206122	10255417	Grip strength decreased	Investigations
celecoxib	tenderness	142	4283	4425	49153	10201839	10250992	49295	10206122	10255417	Tenderness	General disorders and administration site conditions
celecoxib	blood pressure fluctuation	142	7970	8112	49153	10198152	10247305	49295	10206122	10255417	Blood pressure fluctuation	Vascular disorders
celecoxib	rheumatoid factor positive	141	1067	1208	49154	10205055	10254209	49295	10206122	10255417	Rheumatoid factor positive	Investigations
celecoxib	c-reactive protein abnormal	136	1366	1502	49159	10204756	10253915	49295	10206122	10255417	C-reactive protein abnormal	Investigations
celecoxib	pemphigus	134	2290	2424	49161	10203832	10252993	49295	10206122	10255417	Pemphigus	Skin and subcutaneous tissue disorders
celecoxib	hip arthroplasty	132	5178	5310	49163	10200944	10250107	49295	10206122	10255417	Hip arthroplasty	Surgical and medical procedures
celecoxib	sleep apnoea syndrome	132	7147	7279	49163	10198975	10248138	49295	10206122	10255417	Sleep apnoea syndrome	Respiratory, thoracic and mediastinal disorders
celecoxib	white blood cell count abnormal	127	2704	2831	49168	10203418	10252586	49295	10206122	10255417	White blood cell count abnormal	Investigations
celecoxib	pulmonary fibrosis	126	6506	6632	49169	10199616	10248785	49295	10206122	10255417	Pulmonary fibrosis	Respiratory, thoracic and mediastinal disorders
celecoxib	international normalised ratio fluctuation	125	960	1085	49170	10205162	10254332	49295	10206122	10255417	International normalised ratio fluctuation	Investigations
celecoxib	joint range of motion decreased	125	3939	4064	49170	10202183	10251353	49295	10206122	10255417	Joint range of motion decreased	Musculoskeletal and connective tissue disorders
celecoxib	musculoskeletal discomfort	119	6928	7047	49176	10199194	10248370	49295	10206122	10255417	Musculoskeletal discomfort	Musculoskeletal and connective tissue disorders
celecoxib	upper gastrointestinal haemorrhage	116	7200	7316	49179	10198922	10248101	49295	10206122	10255417	Upper gastrointestinal haemorrhage	Gastrointestinal disorders
celecoxib	hepatic steatosis	111	6147	6258	49184	10199975	10249159	49295	10206122	10255417	Hepatic steatosis	Hepatobiliary disorders
celecoxib	red blood cell sedimentation rate abnormal	109	594	703	49186	10205528	10254714	49295	10206122	10255417	Red blood cell sedimentation rate abnormal	Investigations
celecoxib	tooth infection	107	5002	5109	49188	10201120	10250308	49295	10206122	10255417	Tooth infection	Gastrointestinal disorders
celecoxib	haematocrit decreased	107	6060	6167	49188	10200062	10249250	49295	10206122	10255417	Haematocrit decreased	Investigations
celecoxib	body height decreased	101	4586	4687	49194	10201536	10250730	49295	10206122	10255417	Body height decreased	Investigations
celecoxib	immobile	96	1596	1692	49199	10204526	10253725	49295	10206122	10255417	Immobile	Social circumstances
celecoxib	nerve injury	94	4684	4778	49201	10201438	10250639	49295	10206122	10255417	Nerve injury	Injury, poisoning and procedural complications
celecoxib	nodule	92	5068	5160	49203	10201054	10250257	49295	10206122	10255417	Nodule	General disorders and administration site conditions
celecoxib	meniscus lesion	90	2561	2651	49205	10203561	10252766	49295	10206122	10255417	Meniscus injury	Musculoskeletal and connective tissue disorders
celecoxib	body temperature decreased	88	3463	3551	49207	10202659	10251866	49295	10206122	10255417	Body temperature decreased	Investigations
celecoxib	accident	88	5270	5358	49207	10200852	10250059	49295	10206122	10255417	Accident	Injury, poisoning and procedural complications
celecoxib	pulmonary congestion	87	4399	4486	49208	10201723	10250931	49295	10206122	10255417	Pulmonary congestion	Cardiac disorders
celecoxib	obesity	86	5345	5431	49209	10200777	10249986	49295	10206122	10255417	Obesity	Metabolism and nutrition disorders
celecoxib	enthesopathy	75	529	604	49220	10205593	10254813	49295	10206122	10255417	Enthesopathy	Musculoskeletal and connective tissue disorders
celecoxib	hypercalcaemia	74	4397	4471	49221	10201725	10250946	49295	10206122	10255417	Hypercalcaemia	Metabolism and nutrition disorders
celecoxib	blood pressure diastolic abnormal	73	523	596	49222	10205599	10254821	49295	10206122	10255417	Blood pressure diastolic abnormal	Investigations
celecoxib	exostosis	72	2835	2907	49223	10203287	10252510	49295	10206122	10255417	Exostosis	Musculoskeletal and connective tissue disorders
celecoxib	bloody discharge	71	367	438	49224	10205755	10254979	49295	10206122	10255417	Bloody discharge	General disorders and administration site conditions
celecoxib	anti-cyclic citrullinated peptide antibody positive	70	1063	1133	49225	10205059	10254284	49295	10206122	10255417	Anti-cyclic citrullinated peptide antibody positive	Investigations
celecoxib	lyme disease	69	1319	1388	49226	10204803	10254029	49295	10206122	10255417	Lyme disease	Infections and infestations
celecoxib	back injury	67	3741	3808	49228	10202381	10251609	49295	10206122	10255417	Back injury	Injury, poisoning and procedural complications
celecoxib	cerebrovascular disorder	65	1086	1151	49230	10205036	10254266	49295	10206122	10255417	Cerebrovascular disorder	Nervous system disorders
celecoxib	drug tolerance	64	2451	2515	49231	10203671	10252902	49295	10206122	10255417	Drug tolerance	General disorders and administration site conditions
celecoxib	erythema multiforme	63	3634	3697	49232	10202488	10251720	49295	10206122	10255417	Erythema multiforme	Skin and subcutaneous tissue disorders
celecoxib	aphthous stomatitis	62	3477	3539	49233	10202645	10251878	49295	10206122	10255417	Aphthous ulcer	Gastrointestinal disorders
celecoxib	duodenal ulcer perforation	61	1054	1115	49234	10205068	10254302	49295	10206122	10255417	Duodenal ulcer perforation	Gastrointestinal disorders
celecoxib	ulcer haemorrhage	61	2806	2867	49234	10203316	10252550	49295	10206122	10255417	Ulcer haemorrhage	Vascular disorders
celecoxib	emphysema	61	3904	3965	49234	10202218	10251452	49295	10206122	10255417	Emphysema	Respiratory, thoracic and mediastinal disorders
celecoxib	pre-existing condition improved	60	3015	3075	49235	10203107	10252342	49295	10206122	10255417	Pre-existing condition improved	General disorders and administration site conditions
celecoxib	drug tolerance decreased	59	816	875	49236	10205306	10254542	49295	10206122	10255417	Drug tolerance decreased	General disorders and administration site conditions
celecoxib	helicobacter infection	59	2136	2195	49236	10203986	10253222	49295	10206122	10255417	Helicobacter infection	Infections and infestations
celecoxib	lymphoedema	59	2515	2574	49236	10203607	10252843	49295	10206122	10255417	Lymphoedema	Blood and lymphatic system disorders
celecoxib	hyperaesthesia	59	3462	3521	49236	10202660	10251896	49295	10206122	10255417	Hyperaesthesia	Skin and subcutaneous tissue disorders
celecoxib	blood pressure diastolic decreased	58	2092	2150	49237	10204030	10253267	49295	10206122	10255417	Blood pressure diastolic decreased	Investigations
celecoxib	walking aid user	58	2154	2212	49237	10203968	10253205	49295	10206122	10255417	Walking aid user	Social circumstances
celecoxib	hearing impaired	58	3174	3232	49237	10202948	10252185	49295	10206122	10255417	Hypoacusis	Ear and labyrinth disorders
celecoxib	nerve compression	58	3279	3337	49237	10202843	10252080	49295	10206122	10255417	Nerve compression	Nervous system disorders
celecoxib	foot operation	56	1911	1967	49239	10204211	10253450	49295	10206122	10255417	Foot operation	Surgical and medical procedures
celecoxib	bronchiectasis	55	2304	2359	49240	10203818	10253058	49295	10206122	10255417	Bronchiectasis	Respiratory, thoracic and mediastinal disorders
celecoxib	hypercholesterolaemia	55	2348	2403	49240	10203774	10253014	49295	10206122	10255417	Hypercholesterolaemia	Metabolism and nutrition disorders
celecoxib	sensitivity to weather change	54	2128	2182	49241	10203994	10253235	49295	10206122	10255417	Sensitivity to weather change	General disorders and administration site conditions
celecoxib	bone erosion	53	936	989	49242	10205186	10254428	49295	10206122	10255417	Bone erosion	Musculoskeletal and connective tissue disorders
celecoxib	skin necrosis	53	1994	2047	49242	10204128	10253370	49295	10206122	10255417	Skin necrosis	Skin and subcutaneous tissue disorders
celecoxib	iron deficiency	52	1385	1437	49243	10204737	10253980	49295	10206122	10255417	Iron deficiency	Metabolism and nutrition disorders
celecoxib	oesophageal pain	52	1621	1673	49243	10204501	10253744	49295	10206122	10255417	Oesophageal pain	Gastrointestinal disorders
celecoxib	scoliosis	51	2303	2354	49244	10203819	10253063	49295	10206122	10255417	Scoliosis	Musculoskeletal and connective tissue disorders
celecoxib	granuloma skin	50	187	237	49245	10205935	10255180	49295	10206122	10255417	Granuloma skin	Skin and subcutaneous tissue disorders
celecoxib	blood pressure systolic abnormal	50	520	570	49245	10205602	10254847	49295	10206122	10255417	Blood pressure systolic abnormal	Investigations
celecoxib	panniculitis	50	818	868	49245	10205304	10254549	49295	10206122	10255417	Panniculitis	Immune system disorders
celecoxib	gastric ulcer haemorrhage	50	2049	2099	49245	10204073	10253318	49295	10206122	10255417	Gastric ulcer haemorrhage	Gastrointestinal disorders
celecoxib	blood parathyroid hormone decreased	49	526	575	49246	10205596	10254842	49295	10206122	10255417	Blood parathyroid hormone decreased	Investigations
celecoxib	rebound acid hypersecretion	49	2602	2651	49246	10203520	10252766	49295	10206122	10255417	Rebound acid hypersecretion	Gastrointestinal disorders
celecoxib	renal cyst	49	2775	2824	49246	10203347	10252593	49295	10206122	10255417	Renal cyst	Renal and urinary disorders
celecoxib	sputum discoloured	49	3162	3211	49246	10202960	10252206	49295	10206122	10255417	Sputum discoloured	Respiratory, thoracic and mediastinal disorders
celecoxib	generalised erythema	48	2250	2298	49247	10203872	10253119	49295	10206122	10255417	Erythema	Skin and subcutaneous tissue disorders
celecoxib	thyroid neoplasm	47	1034	1081	49248	10205088	10254336	49295	10206122	10255417	Thyroid neoplasm	Neoplasms benign, malignant and unspecified (incl cysts and polyps)
celecoxib	sjogren's syndrome	47	1835	1882	49248	10204287	10253535	49295	10206122	10255417	Sjogren's syndrome	Immune system disorders
celecoxib	wound infection	47	2959	3006	49248	10203163	10252411	49295	10206122	10255417	Wound infection	Infections and infestations
celecoxib	fear of injection	46	2906	2952	49249	10203216	10252465	49295	10206122	10255417	Fear of injection	Psychiatric disorders
celecoxib	finger deformity	45	1739	1784	49250	10204383	10253633	49295	10206122	10255417	Finger deformity	Musculoskeletal and connective tissue disorders
celecoxib	duodenal ulcer	44	2565	2609	49251	10203557	10252808	49295	10206122	10255417	Duodenal ulcer	Gastrointestinal disorders
celecoxib	tendon disorder	44	2568	2612	49251	10203554	10252805	49295	10206122	10255417	Tendon disorder	Injury, poisoning and procedural complications
celecoxib	swollen joint count increased	43	287	330	49252	10205835	10255087	49295	10206122	10255417	Swollen joint count increased	Investigations
celecoxib	oesophageal spasm	43	613	656	49252	10205509	10254761	49295	10206122	10255417	Oesophageal spasm	Gastrointestinal disorders
celecoxib	blood pressure diastolic increased	42	1390	1432	49253	10204732	10253985	49295	10206122	10255417	Blood pressure diastolic increased	Investigations
celecoxib	nephrogenic anaemia	42	1927	1969	49253	10204195	10253448	49295	10206122	10255417	Nephrogenic anaemia	Renal and urinary disorders
celecoxib	diverticulum	42	2716	2758	49253	10203406	10252659	49295	10206122	10255417	Diverticulum	Gastrointestinal disorders
celecoxib	incision site infection	41	2542	2583	49254	10203580	10252834	49295	10206122	10255417	Postoperative wound infection	Infections and infestations
celecoxib	fine motor skill dysfunction	39	1041	1080	49256	10205081	10254337	49295	10206122	10255417	Fine motor skill dysfunction	Nervous system disorders
celecoxib	epigastric discomfort	39	1600	1639	49256	10204522	10253778	49295	10206122	10255417	Epigastric discomfort	Gastrointestinal disorders
celecoxib	systemic lupus erythematosus rash	37	279	316	49258	10205843	10255101	49295	10206122	10255417	Systemic lupus erythematosus rash	Musculoskeletal and connective tissue disorders
celecoxib	acute febrile neutrophilic dermatosis	37	997	1034	49258	10205125	10254383	49295	10206122	10255417	Acute febrile neutrophilic dermatosis	Skin and subcutaneous tissue disorders
celecoxib	breath sounds abnormal	37	1562	1599	49258	10204560	10253818	49295	10206122	10255417	Breath sounds abnormal	Investigations
celecoxib	hip surgery	36	2190	2226	49259	10203932	10253191	49295	10206122	10255417	Hip surgery	Surgical and medical procedures
celecoxib	bone marrow oedema	34	363	397	49261	10205759	10255020	49295	10206122	10255417	Bone marrow oedema	Musculoskeletal and connective tissue disorders
celecoxib	tuberculin test positive	33	1114	1147	49262	10205008	10254270	49295	10206122	10255417	Tuberculin test positive	Investigations
celecoxib	crepitations	31	1102	1133	49264	10205020	10254284	49295	10206122	10255417	Crepitations	General disorders and administration site conditions
celecoxib	intervertebral disc disorder	31	1536	1567	49264	10204586	10253850	49295	10206122	10255417	Intervertebral disc disorder	Musculoskeletal and connective tissue disorders
celecoxib	wheelchair user	31	1629	1660	49264	10204493	10253757	49295	10206122	10255417	Wheelchair user	Social circumstances
celecoxib	peripheral vascular disorder	31	1897	1928	49264	10204225	10253489	49295	10206122	10255417	Peripheral vascular disorder	Vascular disorders
celecoxib	wrist deformity	30	187	217	49265	10205935	10255200	49295	10206122	10255417	Wrist deformity	Musculoskeletal and connective tissue disorders
celecoxib	dislocation of vertebra	30	283	313	49265	10205839	10255104	49295	10206122	10255417	Dislocation of vertebra	Musculoskeletal and connective tissue disorders
celecoxib	bone swelling	30	296	326	49265	10205826	10255091	49295	10206122	10255417	Bone swelling	Musculoskeletal and connective tissue disorders
celecoxib	antinuclear antibody positive	30	944	974	49265	10205178	10254443	49295	10206122	10255417	Antinuclear antibody positive	Investigations
celecoxib	trigger finger	30	1427	1457	49265	10204695	10253960	49295	10206122	10255417	Trigger finger	Musculoskeletal and connective tissue disorders
celecoxib	humerus fracture	30	1766	1796	49265	10204356	10253621	49295	10206122	10255417	Humerus fracture	Musculoskeletal and connective tissue disorders
celecoxib	bronchial wall thickening	29	293	322	49266	10205829	10255095	49295	10206122	10255417	Bronchial wall thickening	Respiratory, thoracic and mediastinal disorders
celecoxib	oral fungal infection	29	897	926	49266	10205225	10254491	49295	10206122	10255417	Oral fungal infection	Infections and infestations
celecoxib	neck injury	29	1154	1183	49266	10204968	10254234	49295	10206122	10255417	Neck injury	Injury, poisoning and procedural complications
celecoxib	loss of employment	29	1495	1524	49266	10204627	10253893	49295	10206122	10255417	Loss of employment	Social circumstances
celecoxib	hepatic pain	29	1653	1682	49266	10204469	10253735	49295	10206122	10255417	Hepatic pain	Hepatobiliary disorders
celecoxib	ligament rupture	29	1685	1714	49266	10204437	10253703	49295	10206122	10255417	Ligament rupture	Injury, poisoning and procedural complications
celecoxib	pleural thickening	28	194	222	49267	10205928	10255195	49295	10206122	10255417	Pleural thickening	Respiratory, thoracic and mediastinal disorders
celecoxib	investigation abnormal	28	453	481	49267	10205669	10254936	49295	10206122	10255417	Investigation abnormal	Investigations
celecoxib	victim of child abuse	27	80	107	49268	10206042	10255310	49295	10206122	10255417	Victim of child abuse	Social circumstances
celecoxib	pleuritic pain	27	938	965	49268	10205184	10254452	49295	10206122	10255417	Pleuritic pain	Respiratory, thoracic and mediastinal disorders
celecoxib	haemorrhage subcutaneous	27	1552	1579	49268	10204570	10253838	49295	10206122	10255417	Haemorrhage subcutaneous	Vascular disorders
celecoxib	muscle injury	27	1668	1695	49268	10204454	10253722	49295	10206122	10255417	Muscle injury	Injury, poisoning and procedural complications
celecoxib	burning mouth syndrome	26	231	257	49269	10205891	10255160	49295	10206122	10255417	Burning mouth syndrome	Gastrointestinal disorders
celecoxib	spinal cord injury	26	717	743	49269	10205405	10254674	49295	10206122	10255417	Spinal cord injury	Injury, poisoning and procedural complications
celecoxib	latent tuberculosis	26	854	880	49269	10205268	10254537	49295	10206122	10255417	Latent tuberculosis	Infections and infestations
celecoxib	chondropathy	26	938	964	49269	10205184	10254453	49295	10206122	10255417	Chondropathy	Musculoskeletal and connective tissue disorders
celecoxib	pulmonary function test decreased	26	1651	1677	49269	10204471	10253740	49295	10206122	10255417	Pulmonary function test decreased	Investigations
celecoxib	adjustment disorder with depressed mood	25	256	281	49270	10205866	10255136	49295	10206122	10255417	Adjustment disorder with depressed mood	Psychiatric disorders
celecoxib	pruritus allergic	25	463	488	49270	10205659	10254929	49295	10206122	10255417	Pruritus allergic	Immune system disorders
celecoxib	azotaemia	25	1253	1278	49270	10204869	10254139	49295	10206122	10255417	Azotaemia	Renal and urinary disorders
celecoxib	hypermobility syndrome	24	170	194	49271	10205952	10255223	49295	10206122	10255417	Hypermobility syndrome	Skin and subcutaneous tissue disorders
celecoxib	soft tissue swelling	24	205	229	49271	10205917	10255188	49295	10206122	10255417	Soft tissue swelling	Musculoskeletal and connective tissue disorders
celecoxib	joint lock	24	1065	1089	49271	10205057	10254328	49295	10206122	10255417	Joint lock	Musculoskeletal and connective tissue disorders
celecoxib	granuloma	24	1168	1192	49271	10204954	10254225	49295	10206122	10255417	Granuloma	Skin and subcutaneous tissue disorders
celecoxib	mycobacterium tuberculosis complex test positive	24	1216	1240	49271	10204906	10254177	49295	10206122	10255417	Mycobacterium tuberculosis complex test positive	Investigations
celecoxib	wound secretion	24	1273	1297	49271	10204849	10254120	49295	10206122	10255417	Wound secretion	General disorders and administration site conditions
celecoxib	spinal fusion surgery	24	1331	1355	49271	10204791	10254062	49295	10206122	10255417	Spinal fusion surgery	Surgical and medical procedures
celecoxib	somatic symptom disorder	23	494	517	49272	10205628	10254900	49295	10206122	10255417	Somatic symptom disorder	Psychiatric disorders
celecoxib	gastric perforation	23	1179	1202	49272	10204943	10254215	49295	10206122	10255417	Gastric perforation	Gastrointestinal disorders
celecoxib	pustular psoriasis	23	1287	1310	49272	10204835	10254107	49295	10206122	10255417	Pustular psoriasis	Immune system disorders
celecoxib	coronary artery stenosis	23	1389	1412	49272	10204733	10254005	49295	10206122	10255417	Coronary artery stenosis	Injury, poisoning and procedural complications
celecoxib	functional gastrointestinal disorder	23	1543	1566	49272	10204579	10253851	49295	10206122	10255417	Functional gastrointestinal disorder	Gastrointestinal disorders
celecoxib	rheumatoid lung	22	345	367	49273	10205777	10255050	49295	10206122	10255417	Rheumatoid lung	Respiratory, thoracic and mediastinal disorders
celecoxib	lower respiratory tract congestion	22	594	616	49273	10205528	10254801	49295	10206122	10255417	Lower respiratory tract congestion	Respiratory, thoracic and mediastinal disorders
celecoxib	neck mass	22	1062	1084	49273	10205060	10254333	49295	10206122	10255417	Neck mass	Musculoskeletal and connective tissue disorders
celecoxib	onychomycosis	22	1259	1281	49273	10204863	10254136	49295	10206122	10255417	Onychomycosis	Infections and infestations
celecoxib	peptic ulcer	22	1282	1304	49273	10204840	10254113	49295	10206122	10255417	Peptic ulcer	Gastrointestinal disorders
celecoxib	cartilage injury	21	778	799	49274	10205344	10254618	49295	10206122	10255417	Cartilage injury	Musculoskeletal and connective tissue disorders
celecoxib	kounis syndrome	21	1114	1135	49274	10205008	10254282	49295	10206122	10255417	Kounis syndrome	Cardiac disorders
celecoxib	type iv hypersensitivity reaction	21	1150	1171	49274	10204972	10254246	49295	10206122	10255417	Type IV hypersensitivity reaction	Immune system disorders
celecoxib	meniere's disease	20	498	518	49275	10205624	10254899	49295	10206122	10255417	Meniere's disease	Ear and labyrinth disorders
celecoxib	food aversion	20	511	531	49275	10205611	10254886	49295	10206122	10255417	Food aversion	Psychiatric disorders
celecoxib	lip and/or oral cavity cancer	20	748	768	49275	10205374	10254649	49295	10206122	10255417	Lip and/or oral cavity cancer	Neoplasms benign, malignant and unspecified (incl cysts and polyps)
celecoxib	uterine disorder	20	972	992	49275	10205150	10254425	49295	10206122	10255417	Uterine disorder	Reproductive system and breast disorders
celecoxib	temporomandibular joint syndrome	20	1125	1145	49275	10204997	10254272	49295	10206122	10255417	Temporomandibular joint syndrome	Nervous system disorders
celecoxib	forced expiratory volume decreased	20	1161	1181	49275	10204961	10254236	49295	10206122	10255417	Forced expiratory volume decreased	Investigations
celecoxib	pyoderma gangrenosum	20	1211	1231	49275	10204911	10254186	49295	10206122	10255417	Pyoderma gangrenosum	Neoplasms benign, malignant and unspecified (incl cysts and polyps)
celecoxib	erythema nodosum	20	1258	1278	49275	10204864	10254139	49295	10206122	10255417	Erythema nodosum	Immune system disorders
celecoxib	ankle arthroplasty	19	92	111	49276	10206030	10255306	49295	10206122	10255417	Ankle arthroplasty	Surgical and medical procedures
celecoxib	soft tissue injury	19	257	276	49276	10205865	10255141	49295	10206122	10255417	Soft tissue injury	Injury, poisoning and procedural complications
celecoxib	product used for unknown indication	19	677	696	49276	10205445	10254721	49295	10206122	10255417	Product used for unknown indication	Surgical and medical procedures
celecoxib	gastrointestinal ulcer	19	856	875	49276	10205266	10254542	49295	10206122	10255417	Gastrointestinal ulcer	Gastrointestinal disorders
celecoxib	hypertonic bladder	19	947	966	49276	10205175	10254451	49295	10206122	10255417	Hypertonic bladder	Renal and urinary disorders
celecoxib	duodenal ulcer haemorrhage	19	1103	1122	49276	10205019	10254295	49295	10206122	10255417	Duodenal ulcer haemorrhage	Gastrointestinal disorders
celecoxib	cushingoid	19	1235	1254	49276	10204887	10254163	49295	10206122	10255417	Cushingoid	Endocrine disorders
celecoxib	epidural lipomatosis	18	119	137	49277	10206003	10255280	49295	10206122	10255417	Epidural lipomatosis	Metabolism and nutrition disorders
celecoxib	bunion operation	18	174	192	49277	10205948	10255225	49295	10206122	10255417	Bunion operation	Surgical and medical procedures
celecoxib	intervertebral disc space narrowing	18	242	260	49277	10205880	10255157	49295	10206122	10255417	Intervertebral disc space narrowing	Musculoskeletal and connective tissue disorders
celecoxib	metabolic surgery	18	445	463	49277	10205677	10254954	49295	10206122	10255417	Metabolic surgery	Surgical and medical procedures
celecoxib	epicondylitis	18	571	589	49277	10205551	10254828	49295	10206122	10255417	Epicondylitis	Injury, poisoning and procedural complications
celecoxib	chest injury	18	749	767	49277	10205373	10254650	49295	10206122	10255417	Chest injury	Injury, poisoning and procedural complications
celecoxib	shoulder arthroplasty	18	910	928	49277	10205212	10254489	49295	10206122	10255417	Shoulder arthroplasty	Surgical and medical procedures
celecoxib	retinal vein occlusion	18	1095	1113	49277	10205027	10254304	49295	10206122	10255417	Retinal vein occlusion	Eye disorders
celecoxib	nasal disorder	18	1190	1208	49277	10204932	10254209	49295	10206122	10255417	Nasal disorder	Respiratory, thoracic and mediastinal disorders
celecoxib	breast cyst excision	17	8	25	49278	10206114	10255392	49295	10206122	10255417	Breast cyst excision	Surgical and medical procedures
celecoxib	disability assessment scale score increased	17	47	64	49278	10206075	10255353	49295	10206122	10255417	Disability assessment scale score increased	Investigations
celecoxib	limb deformity	17	648	665	49278	10205474	10254752	49295	10206122	10255417	Limb deformity	Musculoskeletal and connective tissue disorders
celecoxib	hepatic cyst	17	1105	1122	49278	10205017	10254295	49295	10206122	10255417	Hepatic cyst	Hepatobiliary disorders
celecoxib	nervous system injury	16	24	40	49279	10206098	10255377	49295	10206122	10255417	Nervous system injury	Injury, poisoning and procedural complications
celecoxib	knee deformity	16	586	602	49279	10205536	10254815	49295	10206122	10255417	Knee deformity	Musculoskeletal and connective tissue disorders
celecoxib	lip disorder	16	745	761	49279	10205377	10254656	49295	10206122	10255417	Lip disorder	Gastrointestinal disorders
celecoxib	age-related macular degeneration	16	799	815	49279	10205323	10254602	49295	10206122	10255417	Age-related macular degeneration	Eye disorders
celecoxib	chronic gastritis	16	802	818	49279	10205320	10254599	49295	10206122	10255417	Chronic gastritis	Gastrointestinal disorders
celecoxib	ingrowing nail	16	887	903	49279	10205235	10254514	49295	10206122	10255417	Ingrowing nail	Skin and subcutaneous tissue disorders
celecoxib	patella fracture	16	909	925	49279	10205213	10254492	49295	10206122	10255417	Patella fracture	Musculoskeletal and connective tissue disorders
celecoxib	impaired self-care	16	941	957	49279	10205181	10254460	49295	10206122	10255417	Impaired self-care	General disorders and administration site conditions
celecoxib	nerve root compression	16	1006	1022	49279	10205116	10254395	49295	10206122	10255417	Radiculopathy	Nervous system disorders
celecoxib	wound complication	16	1017	1033	49279	10205105	10254384	49295	10206122	10255417	Wound complication	Injury, poisoning and procedural complications
celecoxib	synovial fluid analysis	15	32	47	49280	10206090	10255370	49295	10206122	10255417	Synovial fluid analysis	Investigations
celecoxib	joint space narrowing	15	110	125	49280	10206012	10255292	49295	10206122	10255417	Joint space narrowing	Musculoskeletal and connective tissue disorders
celecoxib	deep vein thrombosis postoperative	15	123	138	49280	10205999	10255279	49295	10206122	10255417	Deep vein thrombosis postoperative	Injury, poisoning and procedural complications
celecoxib	osteogenesis imperfecta	15	273	288	49280	10205849	10255129	49295	10206122	10255417	Osteogenesis imperfecta	Congenital, familial and genetic disorders
celecoxib	glomerulonephritis minimal lesion	15	293	308	49280	10205829	10255109	49295	10206122	10255417	Glomerulonephritis minimal lesion	Renal and urinary disorders
celecoxib	apraxia	15	581	596	49280	10205541	10254821	49295	10206122	10255417	Apraxia	Nervous system disorders
celecoxib	joint noise	15	726	741	49280	10205396	10254676	49295	10206122	10255417	Joint noise	Musculoskeletal and connective tissue disorders
celecoxib	blood loss anaemia	15	863	878	49280	10205259	10254539	49295	10206122	10255417	Blood loss anaemia	Blood and lymphatic system disorders
celecoxib	mucosal disorder	15	868	883	49280	10205254	10254534	49295	10206122	10255417	Mucosal disorder	General disorders and administration site conditions
celecoxib	essential hypertension	15	894	909	49280	10205228	10254508	49295	10206122	10255417	Essential hypertension	Vascular disorders
celecoxib	hyperparathyroidism secondary	15	910	925	49280	10205212	10254492	49295	10206122	10255417	Hyperparathyroidism secondary	Metabolism and nutrition disorders
celecoxib	dandruff	15	926	941	49280	10205196	10254476	49295	10206122	10255417	Dandruff	Skin and subcutaneous tissue disorders
celecoxib	adenocarcinoma	15	968	983	49280	10205154	10254434	49295	10206122	10255417	Adenocarcinoma	Neoplasms benign, malignant and unspecified (incl cysts and polyps)
celecoxib	weight bearing difficulty	15	1020	1035	49280	10205102	10254382	49295	10206122	10255417	Weight bearing difficulty	Musculoskeletal and connective tissue disorders
celecoxib	migraine with aura	15	1021	1036	49280	10205101	10254381	49295	10206122	10255417	Migraine with aura	Vascular disorders
celecoxib	cervical radiculopathy	14	225	239	49281	10205897	10255178	49295	10206122	10255417	Cervical radiculopathy	Nervous system disorders
celecoxib	facet joint syndrome	14	264	278	49281	10205858	10255139	49295	10206122	10255417	Facet joint syndrome	Musculoskeletal and connective tissue disorders
celecoxib	toe operation	14	302	316	49281	10205820	10255101	49295	10206122	10255417	Toe operation	Surgical and medical procedures
celecoxib	kyphosis	14	526	540	49281	10205596	10254877	49295	10206122	10255417	Kyphosis	Musculoskeletal and connective tissue disorders
celecoxib	livedo reticularis	14	633	647	49281	10205489	10254770	49295	10206122	10255417	Livedo reticularis	Skin and subcutaneous tissue disorders
celecoxib	amyotrophic lateral sclerosis	14	731	745	49281	10205391	10254672	49295	10206122	10255417	Amyotrophic lateral sclerosis	Nervous system disorders
celecoxib	labyrinthitis	14	813	827	49281	10205309	10254590	49295	10206122	10255417	Labyrinthitis	Infections and infestations
celecoxib	gastric polyps	14	905	919	49281	10205217	10254498	49295	10206122	10255417	Gastric polyps	Gastrointestinal disorders
celecoxib	large intestinal ulcer	14	949	963	49281	10205173	10254454	49295	10206122	10255417	Large intestinal ulcer	Gastrointestinal disorders
celecoxib	x-ray abnormal	13	326	339	49282	10205796	10255078	49295	10206122	10255417	X-ray abnormal	Investigations
celecoxib	upper respiratory tract inflammation	13	330	343	49282	10205792	10255074	49295	10206122	10255417	Upper respiratory tract inflammation	Respiratory, thoracic and mediastinal disorders
celecoxib	pulmonary granuloma	13	361	374	49282	10205761	10255043	49295	10206122	10255417	Pulmonary granuloma	Respiratory, thoracic and mediastinal disorders
celecoxib	renal tubular atrophy	13	369	382	49282	10205753	10255035	49295	10206122	10255417	Renal tubular atrophy	Renal and urinary disorders
celecoxib	rectal ulcer	13	428	441	49282	10205694	10254976	49295	10206122	10255417	Rectal ulcer	Gastrointestinal disorders
celecoxib	discharge	13	471	484	49282	10205651	10254933	49295	10206122	10255417	Discharge	General disorders and administration site conditions
celecoxib	chondrocalcinosis	13	489	502	49282	10205633	10254915	49295	10206122	10255417	Chondrocalcinosis	Metabolism and nutrition disorders
celecoxib	neoplasm skin	13	604	617	49282	10205518	10254800	49295	10206122	10255417	Neoplasm skin	Neoplasms benign, malignant and unspecified (incl cysts and polyps)
celecoxib	pneumocystis jiroveci pneumonia	13	634	647	49282	10205488	10254770	49295	10206122	10255417	Pneumocystis jirovecii pneumonia	Respiratory, thoracic and mediastinal disorders
celecoxib	pituitary tumour benign	13	695	708	49282	10205427	10254709	49295	10206122	10255417	Pituitary tumour benign	Neoplasms benign, malignant and unspecified (incl cysts and polyps)
celecoxib	occult blood positive	13	728	741	49282	10205394	10254676	49295	10206122	10255417	Occult blood positive	Investigations
celecoxib	lacunar infarction	13	766	779	49282	10205356	10254638	49295	10206122	10255417	Lacunar infarction	Nervous system disorders
celecoxib	endodontic procedure	13	874	887	49282	10205248	10254530	49295	10206122	10255417	Endodontic procedure	Surgical and medical procedures
celecoxib	large intestinal haemorrhage	13	889	902	49282	10205233	10254515	49295	10206122	10255417	Large intestinal haemorrhage	Gastrointestinal disorders
celecoxib	child abuse	12	63	75	49283	10206059	10255342	49295	10206122	10255417	Child abuse	Social circumstances
celecoxib	meralgia paraesthetica	12	77	89	49283	10206045	10255328	49295	10206122	10255417	Meralgia paraesthetica	Injury, poisoning and procedural complications
celecoxib	neck deformity	12	195	207	49283	10205927	10255210	49295	10206122	10255417	Neck deformity	Musculoskeletal and connective tissue disorders
celecoxib	small intestine ulcer	12	244	256	49283	10205878	10255161	49295	10206122	10255417	Small intestine ulcer	Gastrointestinal disorders
celecoxib	post-traumatic neck syndrome	12	267	279	49283	10205855	10255138	49295	10206122	10255417	Post-traumatic neck syndrome	Injury, poisoning and procedural complications
celecoxib	onychalgia	12	351	363	49283	10205771	10255054	49295	10206122	10255417	Onychalgia	Skin and subcutaneous tissue disorders
celecoxib	fractured coccyx	12	469	481	49283	10205653	10254936	49295	10206122	10255417	Fractured coccyx	Injury, poisoning and procedural complications
celecoxib	myelitis	12	538	550	49283	10205584	10254867	49295	10206122	10255417	Myelitis	Infections and infestations
celecoxib	calculus ureteric	12	651	663	49283	10205471	10254754	49295	10206122	10255417	Ureterolithiasis	Renal and urinary disorders
celecoxib	blood immunoglobulin g decreased	12	722	734	49283	10205400	10254683	49295	10206122	10255417	Blood immunoglobulin G decreased	Investigations
celecoxib	fixed eruption	12	785	797	49283	10205337	10254620	49295	10206122	10255417	Fixed eruption	Immune system disorders
celecoxib	neck surgery	12	811	823	49283	10205311	10254594	49295	10206122	10255417	Neck surgery	Surgical and medical procedures
celecoxib	infrequent bowel movements	12	832	844	49283	10205290	10254573	49295	10206122	10255417	Infrequent bowel movements	Gastrointestinal disorders
celecoxib	rheumatoid factor	11	29	40	49284	10206093	10255377	49295	10206122	10255417	Rheumatoid factor	Investigations
celecoxib	hla-b*27 positive	11	49	60	49284	10206073	10255357	49295	10206122	10255417	HLA-B*27 positive	Investigations
celecoxib	malignant polyp	11	64	75	49284	10206058	10255342	49295	10206122	10255417	Malignant polyp	General disorders and administration site conditions
celecoxib	post procedural discharge	11	180	191	49284	10205942	10255226	49295	10206122	10255417	Post procedural discharge	Injury, poisoning and procedural complications
celecoxib	c-reactive protein decreased	11	192	203	49284	10205930	10255214	49295	10206122	10255417	C-reactive protein decreased	Investigations
celecoxib	nail dystrophy	11	200	211	49284	10205922	10255206	49295	10206122	10255417	Nail dystrophy	Skin and subcutaneous tissue disorders
celecoxib	incision site haemorrhage	11	288	299	49284	10205834	10255118	49295	10206122	10255417	Incision site haemorrhage	Vascular disorders
celecoxib	wrist surgery	11	325	336	49284	10205797	10255081	49295	10206122	10255417	Wrist surgery	Surgical and medical procedures
celecoxib	chronic kidney disease-mineral and bone disorder	11	448	459	49284	10205674	10254958	49295	10206122	10255417	Chronic kidney disease-mineral and bone disorder	Metabolism and nutrition disorders
celecoxib	osteosclerosis	11	467	478	49284	10205655	10254939	49295	10206122	10255417	Osteosclerosis	Musculoskeletal and connective tissue disorders
celecoxib	gastrointestinal wall thickening	11	486	497	49284	10205636	10254920	49295	10206122	10255417	Gastrointestinal wall thickening	Gastrointestinal disorders
celecoxib	aspirin-exacerbated respiratory disease	11	495	506	49284	10205627	10254911	49295	10206122	10255417	NSAID exacerbated respiratory disease	Immune system disorders
celecoxib	gastric ulcer perforation	11	513	524	49284	10205609	10254893	49295	10206122	10255417	Gastric ulcer perforation	Gastrointestinal disorders
celecoxib	lip exfoliation	11	517	528	49284	10205605	10254889	49295	10206122	10255417	Lip exfoliation	Gastrointestinal disorders
celecoxib	ankle operation	11	529	540	49284	10205593	10254877	49295	10206122	10255417	Ankle operation	Surgical and medical procedures
celecoxib	skin striae	11	579	590	49284	10205543	10254827	49295	10206122	10255417	Skin striae	Skin and subcutaneous tissue disorders
celecoxib	infectious pleural effusion	11	598	609	49284	10205524	10254808	49295	10206122	10255417	Infectious pleural effusion	Infections and infestations
celecoxib	computerised tomogram abnormal	11	630	641	49284	10205492	10254776	49295	10206122	10255417	Computerised tomogram abnormal	Investigations
celecoxib	stenosis	11	658	669	49284	10205464	10254748	49295	10206122	10255417	Stenosis	General disorders and administration site conditions
celecoxib	microcytic anaemia	11	717	728	49284	10205405	10254689	49295	10206122	10255417	Microcytic anaemia	Blood and lymphatic system disorders
celecoxib	gluten sensitivity	11	722	733	49284	10205400	10254684	49295	10206122	10255417	Gluten sensitivity	Immune system disorders
celecoxib	erosive oesophagitis	11	736	747	49284	10205386	10254670	49295	10206122	10255417	Erosive oesophagitis	Gastrointestinal disorders
celecoxib	periodontitis	11	744	755	49284	10205378	10254662	49295	10206122	10255417	Periodontitis	Gastrointestinal disorders
celecoxib	interferon gamma release assay positive	10	56	66	49285	10206066	10255351	49295	10206122	10255417	Interferon gamma release assay positive	Investigations
celecoxib	c-reactive protein	10	82	92	49285	10206040	10255325	49295	10206122	10255417	C-reactive protein	Investigations
celecoxib	ankle deformity	10	150	160	49285	10205972	10255257	49295	10206122	10255417	Ankle deformity	Musculoskeletal and connective tissue disorders
celecoxib	soft tissue mass	10	153	163	49285	10205969	10255254	49295	10206122	10255417	Soft tissue mass	Musculoskeletal and connective tissue disorders
celecoxib	degenerative bone disease	10	185	195	49285	10205937	10255222	49295	10206122	10255417	Degenerative bone disease	Musculoskeletal and connective tissue disorders
celecoxib	vertebral foraminal stenosis	10	212	222	49285	10205910	10255195	49295	10206122	10255417	Vertebral foraminal stenosis	Musculoskeletal and connective tissue disorders
celecoxib	blastomycosis	10	238	248	49285	10205884	10255169	49295	10206122	10255417	Blastomycosis	Infections and infestations
celecoxib	intervertebral disc compression	10	347	357	49285	10205775	10255060	49295	10206122	10255417	Intervertebral disc compression	Musculoskeletal and connective tissue disorders
celecoxib	adrenal suppression	10	389	399	49285	10205733	10255018	49295	10206122	10255417	Adrenal suppression	Endocrine disorders
celecoxib	intervertebral disc operation	10	449	459	49285	10205673	10254958	49295	10206122	10255417	Intervertebral disc operation	Surgical and medical procedures
celecoxib	dry age-related macular degeneration	10	509	519	49285	10205613	10254898	49295	10206122	10255417	Dry age-related macular degeneration	Eye disorders
celecoxib	periodontal disease	10	556	566	49285	10205566	10254851	49295	10206122	10255417	Periodontal disease	Gastrointestinal disorders
celecoxib	vascular rupture	10	578	588	49285	10205544	10254829	49295	10206122	10255417	Vascular rupture	Injury, poisoning and procedural complications
celecoxib	calculus urinary	10	598	608	49285	10205524	10254809	49295	10206122	10255417	Calculus urinary	Renal and urinary disorders
celecoxib	spinal cord disorder	10	664	674	49285	10205458	10254743	49295	10206122	10255417	Spinal cord disorder	Nervous system disorders
celecoxib	coronary artery thrombosis	10	682	692	49285	10205440	10254725	49295	10206122	10255417	Coronary artery thrombosis	Cardiac disorders
celecoxib	papillary renal cell carcinoma	9	50	59	49286	10206072	10255358	49295	10206122	10255417	Papillary renal cell carcinoma	Renal and urinary disorders
celecoxib	infusion site urticaria	9	175	184	49286	10205947	10255233	49295	10206122	10255417	Infusion site urticaria	Immune system disorders
celecoxib	nail injury	9	239	248	49286	10205883	10255169	49295	10206122	10255417	Nail injury	Injury, poisoning and procedural complications
celecoxib	burnout syndrome	9	246	255	49286	10205876	10255162	49295	10206122	10255417	Burnout syndrome	Psychiatric disorders
celecoxib	dental restoration failure	9	265	274	49286	10205857	10255143	49295	10206122	10255417	Dental restoration failure	Injury, poisoning and procedural complications
celecoxib	pregnancy of partner	9	288	297	49286	10205834	10255120	49295	10206122	10255417	Pregnancy of partner	Social circumstances
celecoxib	breast cancer in situ	9	354	363	49286	10205768	10255054	49295	10206122	10255417	Breast cancer in situ	Reproductive system and breast disorders
celecoxib	axillary mass	9	382	391	49286	10205740	10255026	49295	10206122	10255417	Axillary mass	Musculoskeletal and connective tissue disorders
celecoxib	complication of pregnancy	9	390	399	49286	10205732	10255018	49295	10206122	10255417	Complication of pregnancy	Pregnancy, puerperium and perinatal conditions
celecoxib	osteochondrosis	9	407	416	49286	10205715	10255001	49295	10206122	10255417	Osteochondrosis	Musculoskeletal and connective tissue disorders
celecoxib	bronchial hyperreactivity	9	480	489	49286	10205642	10254928	49295	10206122	10255417	Bronchial hyperreactivity	Respiratory, thoracic and mediastinal disorders
celecoxib	allergy to chemicals	9	522	531	49286	10205600	10254886	49295	10206122	10255417	Allergy to chemicals	Immune system disorders
celecoxib	hypoaesthesia facial	9	576	585	49286	10205546	10254832	49295	10206122	10255417	Hypoaesthesia	Skin and subcutaneous tissue disorders
celecoxib	body mass index increased	9	602	611	49286	10205520	10254806	49295	10206122	10255417	Body mass index increased	Investigations
celecoxib	joint arthroplasty	9	634	643	49286	10205488	10254774	49295	10206122	10255417	Joint arthroplasty	Surgical and medical procedures
celecoxib	colonic polyp	9	643	652	49286	10205479	10254765	49295	10206122	10255417	Large intestine polyp	Gastrointestinal disorders
celecoxib	tender joint count increased	8	38	46	49287	10206084	10255371	49295	10206122	10255417	Tender joint count increased	Investigations
celecoxib	empty sella syndrome	8	62	70	49287	10206060	10255347	49295	10206122	10255417	Empty sella syndrome	Endocrine disorders
celecoxib	perseveration	8	72	80	49287	10206050	10255337	49295	10206122	10255417	Perseveration	Psychiatric disorders
celecoxib	cold urticaria	8	86	94	49287	10206036	10255323	49295	10206122	10255417	Cold urticaria	Immune system disorders
celecoxib	head deformity	8	134	142	49287	10205988	10255275	49295	10206122	10255417	Head deformity	Musculoskeletal and connective tissue disorders
celecoxib	acromegaly	8	155	163	49287	10205967	10255254	49295	10206122	10255417	Acromegaly	Endocrine disorders
celecoxib	oculomucocutaneous syndrome	8	157	165	49287	10205965	10255252	49295	10206122	10255417	Oculomucocutaneous syndrome	Skin and subcutaneous tissue disorders
celecoxib	mastocytosis	8	159	167	49287	10205963	10255250	49295	10206122	10255417	Mastocytosis	Blood and lymphatic system disorders
celecoxib	metastases to bone marrow	8	200	208	49287	10205922	10255209	49295	10206122	10255417	Metastases to bone marrow	Blood and lymphatic system disorders
celecoxib	allergy to metals	8	225	233	49287	10205897	10255184	49295	10206122	10255417	Allergy to metals	Immune system disorders
celecoxib	sciatic nerve neuropathy	8	227	235	49287	10205895	10255182	49295	10206122	10255417	Sciatic nerve neuropathy	Nervous system disorders
celecoxib	venous insufficiency	8	253	261	49287	10205869	10255156	49295	10206122	10255417	Peripheral venous disease	Vascular disorders
celecoxib	lymph node tuberculosis	8	254	262	49287	10205868	10255155	49295	10206122	10255417	Lymph node tuberculosis	Blood and lymphatic system disorders
celecoxib	gingival erythema	8	314	322	49287	10205808	10255095	49295	10206122	10255417	Gingival erythema	Gastrointestinal disorders
celecoxib	epstein-barr virus infection reactivation	8	326	334	49287	10205796	10255083	49295	10206122	10255417	Epstein-Barr virus infection reactivation	Infections and infestations
celecoxib	hyperplasia	8	335	343	49287	10205787	10255074	49295	10206122	10255417	Hyperplasia	General disorders and administration site conditions
celecoxib	muscle swelling	8	344	352	49287	10205778	10255065	49295	10206122	10255417	Muscle swelling	Musculoskeletal and connective tissue disorders
celecoxib	postoperative wound complication	8	351	359	49287	10205771	10255058	49295	10206122	10255417	Postoperative wound complication	Injury, poisoning and procedural complications
celecoxib	skin oedema	8	353	361	49287	10205769	10255056	49295	10206122	10255417	Skin oedema	Skin and subcutaneous tissue disorders
celecoxib	lung squamous cell carcinoma stage unspecified	8	367	375	49287	10205755	10255042	49295	10206122	10255417	Squamous cell carcinoma of lung	Respiratory, thoracic and mediastinal disorders
celecoxib	rectal adenoma	8	377	385	49287	10205745	10255032	49295	10206122	10255417	Colorectal adenoma	Gastrointestinal disorders
celecoxib	hydrocele	8	394	402	49287	10205728	10255015	49295	10206122	10255417	Hydrocele	Congenital, familial and genetic disorders
celecoxib	transposition of the great vessels	8	420	428	49287	10205702	10254989	49295	10206122	10255417	Transposition of the great vessels	Cardiac disorders
celecoxib	vanishing bile duct syndrome	8	421	429	49287	10205701	10254988	49295	10206122	10255417	Vanishing bile duct syndrome	Hepatobiliary disorders
celecoxib	tonsillar disorder	8	445	453	49287	10205677	10254964	49295	10206122	10255417	Tonsillar disorder	Respiratory, thoracic and mediastinal disorders
celecoxib	impetigo	8	502	510	49287	10205620	10254907	49295	10206122	10255417	Impetigo	Infections and infestations
celecoxib	post herpetic neuralgia	8	511	519	49287	10205611	10254898	49295	10206122	10255417	Post herpetic neuralgia	Infections and infestations
celecoxib	effusion	8	511	519	49287	10205611	10254898	49295	10206122	10255417	Effusion	General disorders and administration site conditions
celecoxib	bronchial secretion retention	8	537	545	49287	10205585	10254872	49295	10206122	10255417	Bronchial secretion retention	Respiratory, thoracic and mediastinal disorders
celecoxib	antibody test positive	8	545	553	49287	10205577	10254864	49295	10206122	10255417	Antibody test positive	Investigations
celecoxib	glomerulonephritis membranous	8	558	566	49287	10205564	10254851	49295	10206122	10255417	Glomerulonephritis membranous	Renal and urinary disorders
celecoxib	swollen joint count	7	26	33	49288	10206096	10255384	49295	10206122	10255417	Swollen joint count	Investigations
celecoxib	medulloblastoma	7	39	46	49288	10206083	10255371	49295	10206122	10255417	Medulloblastoma	Neoplasms benign, malignant and unspecified (incl cysts and polyps)
celecoxib	stoma site ulcer	7	45	52	49288	10206077	10255365	49295	10206122	10255417	Stoma site ulcer	General disorders and administration site conditions
celecoxib	lupus vulgaris	7	54	61	49288	10206068	10255356	49295	10206122	10255417	Lupus vulgaris	Skin and subcutaneous tissue disorders
celecoxib	anti-cyclic citrullinated peptide antibody	7	84	91	49288	10206038	10255326	49295	10206122	10255417	Anti-cyclic citrullinated peptide antibody	Investigations
celecoxib	pigmentary maculopathy	7	119	126	49288	10206003	10255291	49295	10206122	10255417	Maculopathy	Eye disorders
celecoxib	vitamin k deficiency	7	139	146	49288	10205983	10255271	49295	10206122	10255417	Vitamin K deficiency	Metabolism and nutrition disorders
celecoxib	nose deformity	7	158	165	49288	10205964	10255252	49295	10206122	10255417	Nose deformity	Musculoskeletal and connective tissue disorders
celecoxib	xerophthalmia	7	180	187	49288	10205942	10255230	49295	10206122	10255417	Xerophthalmia	Eye disorders
celecoxib	tryptase increased	7	231	238	49288	10205891	10255179	49295	10206122	10255417	Tryptase increased	Investigations
celecoxib	arachnoiditis	7	244	251	49288	10205878	10255166	49295	10206122	10255417	Arachnoiditis	Nervous system disorders
celecoxib	neutrophil percentage increased	7	254	261	49288	10205868	10255156	49295	10206122	10255417	Neutrophil percentage increased	Investigations
celecoxib	bone cyst	7	271	278	49288	10205851	10255139	49295	10206122	10255417	Bone cyst	Musculoskeletal and connective tissue disorders
celecoxib	spinal epidural haematoma	7	299	306	49288	10205823	10255111	49295	10206122	10255417	Spinal epidural haematoma	Nervous system disorders
celecoxib	arthrodesis	7	304	311	49288	10205818	10255106	49295	10206122	10255417	Arthrodesis	Surgical and medical procedures
celecoxib	lymphocyte percentage decreased	7	311	318	49288	10205811	10255099	49295	10206122	10255417	Lymphocyte percentage decreased	Investigations
celecoxib	dyschromatopsia	7	343	350	49288	10205779	10255067	49295	10206122	10255417	Dyschromatopsia	Eye disorders
celecoxib	ulna fracture	7	363	370	49288	10205759	10255047	49295	10206122	10255417	Ulna fracture	Musculoskeletal and connective tissue disorders
celecoxib	rectal tenesmus	7	384	391	49288	10205738	10255026	49295	10206122	10255417	Rectal tenesmus	Gastrointestinal disorders
celecoxib	ocular toxicity	7	394	401	49288	10205728	10255016	49295	10206122	10255417	Ocular toxicity	Eye disorders
celecoxib	abscess jaw	7	397	404	49288	10205725	10255013	49295	10206122	10255417	Abscess jaw	Infections and infestations
celecoxib	fracture nonunion	7	411	418	49288	10205711	10254999	49295	10206122	10255417	Fracture nonunion	Injury, poisoning and procedural complications
celecoxib	infected cyst	7	414	421	49288	10205708	10254996	49295	10206122	10255417	Infected cyst	Infections and infestations
celecoxib	left atrial dilatation	7	428	435	49288	10205694	10254982	49295	10206122	10255417	Left atrial dilatation	Cardiac disorders
celecoxib	chronic spontaneous urticaria	7	434	441	49288	10205688	10254976	49295	10206122	10255417	Chronic spontaneous urticaria	Immune system disorders
celecoxib	acarodermatitis	7	436	443	49288	10205686	10254974	49295	10206122	10255417	Acarodermatitis	Infections and infestations
celecoxib	immunoglobulins decreased	7	458	465	49288	10205664	10254952	49295	10206122	10255417	Immunoglobulins decreased	Investigations
celecoxib	joint warmth	7	459	466	49288	10205663	10254951	49295	10206122	10255417	Joint warmth	Musculoskeletal and connective tissue disorders
celecoxib	renal atrophy	7	475	482	49288	10205647	10254935	49295	10206122	10255417	Renal atrophy	Renal and urinary disorders
celecoxib	syndesmophyte	6	10	16	49289	10206112	10255401	49295	10206122	10255417	Syndesmophyte	Musculoskeletal and connective tissue disorders
celecoxib	haemodilution	6	25	31	49289	10206097	10255386	49295	10206122	10255417	Haemodilution	Blood and lymphatic system disorders
celecoxib	palate injury	6	37	43	49289	10206085	10255374	49295	10206122	10255417	Palate injury	Gastrointestinal disorders
celecoxib	meningitis streptococcal	6	64	70	49289	10206058	10255347	49295	10206122	10255417	Meningitis streptococcal	Nervous system disorders
celecoxib	colitis collagenous	6	67	73	49289	10206055	10255344	49295	10206122	10255417	Colitis microscopic	Gastrointestinal disorders
celecoxib	thalassaemia	6	74	80	49289	10206048	10255337	49295	10206122	10255417	Thalassaemia	Congenital, familial and genetic disorders
celecoxib	pelvic adhesions	6	82	88	49289	10206040	10255329	49295	10206122	10255417	Pelvic adhesions	Reproductive system and breast disorders
celecoxib	post procedural fistula	6	86	92	49289	10206036	10255325	49295	10206122	10255417	Post procedural fistula	Injury, poisoning and procedural complications
celecoxib	post concussion syndrome	6	107	113	49289	10206015	10255304	49295	10206122	10255417	Post concussion syndrome	Nervous system disorders
celecoxib	rebound psychosis	6	113	119	49289	10206009	10255298	49295	10206122	10255417	Rebound psychosis	Psychiatric disorders
celecoxib	anticipatory anxiety	6	118	124	49289	10206004	10255293	49295	10206122	10255417	Anticipatory anxiety	Psychiatric disorders
celecoxib	circumoral oedema	6	147	153	49289	10205975	10255264	49295	10206122	10255417	Circumoral oedema	Immune system disorders
celecoxib	thrombotic cerebral infarction	6	148	154	49289	10205974	10255263	49295	10206122	10255417	Thrombotic cerebral infarction	Nervous system disorders
celecoxib	hepatic haematoma	6	181	187	49289	10205941	10255230	49295	10206122	10255417	Hepatic haematoma	Vascular disorders
celecoxib	wolff-parkinson-white syndrome	6	185	191	49289	10205937	10255226	49295	10206122	10255417	Wolff-Parkinson-White syndrome	Cardiac disorders
celecoxib	postoperative adhesion	6	189	195	49289	10205933	10255222	49295	10206122	10255417	Postoperative adhesion	Injury, poisoning and procedural complications
celecoxib	palmoplantar pustulosis	6	200	206	49289	10205922	10255211	49295	10206122	10255417	Palmoplantar pustulosis	Immune system disorders
celecoxib	obstructive sleep apnoea syndrome	6	204	210	49289	10205918	10255207	49295	10206122	10255417	Obstructive sleep apnoea syndrome	Respiratory, thoracic and mediastinal disorders
celecoxib	granulomatous liver disease	6	214	220	49289	10205908	10255197	49295	10206122	10255417	Granulomatous liver disease	Hepatobiliary disorders
celecoxib	multiple drug therapy	6	233	239	49289	10205889	10255178	49295	10206122	10255417	Multiple drug therapy	Surgical and medical procedures
celecoxib	amblyopia	6	240	246	49289	10205882	10255171	49295	10206122	10255417	Amblyopia	Eye disorders
celecoxib	fibroma	6	242	248	49289	10205880	10255169	49295	10206122	10255417	Fibroma	Musculoskeletal and connective tissue disorders
celecoxib	hepatitis viral	6	243	249	49289	10205879	10255168	49295	10206122	10255417	Hepatitis viral	Hepatobiliary disorders
celecoxib	enterococcal sepsis	6	244	250	49289	10205878	10255167	49295	10206122	10255417	Enterococcal sepsis	Infections and infestations
celecoxib	anaemia of chronic disease	6	249	255	49289	10205873	10255162	49295	10206122	10255417	Anaemia of chronic disease	Blood and lymphatic system disorders
celecoxib	parotid gland enlargement	6	250	256	49289	10205872	10255161	49295	10206122	10255417	Parotid gland enlargement	Gastrointestinal disorders
celecoxib	bacterial disease carrier	6	269	275	49289	10205853	10255142	49295	10206122	10255417	Bacterial disease carrier	Infections and infestations
celecoxib	antibody test abnormal	6	286	292	49289	10205836	10255125	49295	10206122	10255417	Antibody test abnormal	Investigations
celecoxib	limb crushing injury	6	300	306	49289	10205822	10255111	49295	10206122	10255417	Limb crushing injury	Injury, poisoning and procedural complications
celecoxib	urge incontinence	6	300	306	49289	10205822	10255111	49295	10206122	10255417	Urge incontinence	Renal and urinary disorders
celecoxib	nasal injury	6	306	312	49289	10205816	10255105	49295	10206122	10255417	Nasal injury	Respiratory, thoracic and mediastinal disorders
celecoxib	stomach mass	6	307	313	49289	10205815	10255104	49295	10206122	10255417	Stomach mass	Gastrointestinal disorders
celecoxib	arterial stenosis	6	308	314	49289	10205814	10255103	49295	10206122	10255417	Arterial stenosis	Vascular disorders
celecoxib	hypochromic anaemia	6	315	321	49289	10205807	10255096	49295	10206122	10255417	Hypochromic anaemia	Blood and lymphatic system disorders
celecoxib	symmetrical drug-related intertriginous and flexural exanthema	6	350	356	49289	10205772	10255061	49295	10206122	10255417	Symmetrical drug-related intertriginous and flexural exanthema	Immune system disorders
celecoxib	oedema mucosal	6	363	369	49289	10205759	10255048	49295	10206122	10255417	Oedema mucosal	General disorders and administration site conditions
celecoxib	white blood cells urine positive	6	380	386	49289	10205742	10255031	49295	10206122	10255417	White blood cells urine positive	Investigations
celecoxib	enzyme level increased	6	388	394	49289	10205734	10255023	49295	10206122	10255417	Enzyme level increased	Investigations
celecoxib	macrocytosis	6	406	412	49289	10205716	10255005	49295	10206122	10255417	Macrocytosis	Blood and lymphatic system disorders
celecoxib	ligament injury	6	419	425	49289	10205703	10254992	49295	10206122	10255417	Ligament injury	Injury, poisoning and procedural complications
celecoxib	lip ulceration	6	423	429	49289	10205699	10254988	49295	10206122	10255417	Lip ulceration	Gastrointestinal disorders
celecoxib	gastric ph decreased	6	425	431	49289	10205697	10254986	49295	10206122	10255417	Gastric pH decreased	Investigations
celecoxib	carotid artery disease	6	425	431	49289	10205697	10254986	49295	10206122	10255417	Carotid artery disease	Nervous system disorders
celecoxib	neuritis	6	428	434	49289	10205694	10254983	49295	10206122	10255417	Neuritis	Nervous system disorders
celecoxib	leukocytoclastic vasculitis	6	434	440	49289	10205688	10254977	49295	10206122	10255417	Cutaneous vasculitis	Skin and subcutaneous tissue disorders
celecoxib	swollen joint count abnormal	5	1	6	49290	10206121	10255411	49295	10206122	10255417	Swollen joint count abnormal	Investigations
celecoxib	liver iron concentration abnormal	5	9	14	49290	10206113	10255403	49295	10206122	10255417	Liver iron concentration abnormal	Investigations
celecoxib	diaphragmatic injury	5	25	30	49290	10206097	10255387	49295	10206122	10255417	Diaphragmatic injury	Respiratory, thoracic and mediastinal disorders
celecoxib	carotid sinus syndrome	5	30	35	49290	10206092	10255382	49295	10206122	10255417	Carotid sinus syndrome	Nervous system disorders
celecoxib	splenic embolism	5	39	44	49290	10206083	10255373	49295	10206122	10255417	Splenic embolism	Vascular disorders
celecoxib	paraesthesia mucosal	5	41	46	49290	10206081	10255371	49295	10206122	10255417	Paraesthesia mucosal	General disorders and administration site conditions
celecoxib	sideroblastic anaemia	5	44	49	49290	10206078	10255368	49295	10206122	10255417	Sideroblastic anaemia	Blood and lymphatic system disorders
celecoxib	breast disorder male	5	50	55	49290	10206072	10255362	49295	10206122	10255417	Breast disorder male	Reproductive system and breast disorders
celecoxib	residual urine volume increased	5	55	60	49290	10206067	10255357	49295	10206122	10255417	Residual urine volume increased	Investigations
celecoxib	mucocutaneous leishmaniasis	5	58	63	49290	10206064	10255354	49295	10206122	10255417	Mucocutaneous leishmaniasis	Skin and subcutaneous tissue disorders
celecoxib	nasal herpes	5	69	74	49290	10206053	10255343	49295	10206122	10255417	Nasal herpes	Infections and infestations
celecoxib	dumping syndrome	5	88	93	49290	10206034	10255324	49295	10206122	10255417	Dumping syndrome	Injury, poisoning and procedural complications
celecoxib	tubo-ovarian abscess	5	98	103	49290	10206024	10255314	49295	10206122	10255417	Tubo-ovarian abscess	Reproductive system and breast disorders
celecoxib	vitamin b1 decreased	5	115	120	49290	10206007	10255297	49295	10206122	10255417	Vitamin B1 decreased	Investigations
celecoxib	nephrostomy	5	115	120	49290	10206007	10255297	49295	10206122	10255417	Nephrostomy	Surgical and medical procedures
celecoxib	giardiasis	5	120	125	49290	10206002	10255292	49295	10206122	10255417	Giardiasis	Infections and infestations
celecoxib	fracture displacement	5	138	143	49290	10205984	10255274	49295	10206122	10255417	Fracture displacement	Injury, poisoning and procedural complications
celecoxib	immunoglobulins increased	5	139	144	49290	10205983	10255273	49295	10206122	10255417	Immunoglobulins increased	Investigations
celecoxib	periprosthetic fracture	5	139	144	49290	10205983	10255273	49295	10206122	10255417	Periprosthetic fracture	Injury, poisoning and procedural complications
celecoxib	immunisation reaction	5	140	145	49290	10205982	10255272	49295	10206122	10255417	Immunisation reaction	Immune system disorders
celecoxib	peau d'orange	5	144	149	49290	10205978	10255268	49295	10206122	10255417	Peau d'orange	Skin and subcutaneous tissue disorders
celecoxib	neuroma	5	163	168	49290	10205959	10255249	49295	10206122	10255417	Neuroma	Neoplasms benign, malignant and unspecified (incl cysts and polyps)
celecoxib	walking distance test abnormal	5	166	171	49290	10205956	10255246	49295	10206122	10255417	Walking distance test abnormal	Investigations
celecoxib	nail pitting	5	184	189	49290	10205938	10255228	49295	10206122	10255417	Nail pitting	Skin and subcutaneous tissue disorders
celecoxib	cystocele	5	199	204	49290	10205923	10255213	49295	10206122	10255417	Cystocele	Renal and urinary disorders
celecoxib	gastrointestinal fungal infection	5	202	207	49290	10205920	10255210	49295	10206122	10255417	Gastrointestinal fungal infection	Infections and infestations
celecoxib	pernicious anaemia	5	206	211	49290	10205916	10255206	49295	10206122	10255417	Pernicious anaemia	Blood and lymphatic system disorders
celecoxib	sitting disability	5	215	220	49290	10205907	10255197	49295	10206122	10255417	Sitting disability	Social circumstances
celecoxib	marrow hyperplasia	5	218	223	49290	10205904	10255194	49295	10206122	10255417	Marrow hyperplasia	Blood and lymphatic system disorders
celecoxib	arthroscopy	5	222	227	49290	10205900	10255190	49295	10206122	10255417	Arthroscopy	Investigations
celecoxib	gastrointestinal mucosal disorder	5	222	227	49290	10205900	10255190	49295	10206122	10255417	Gastrointestinal mucosal disorder	Gastrointestinal disorders
celecoxib	mitral valve stenosis	5	225	230	49290	10205897	10255187	49295	10206122	10255417	Mitral valve stenosis	Cardiac disorders
celecoxib	grief reaction	5	240	245	49290	10205882	10255172	49295	10206122	10255417	Grief reaction	Psychiatric disorders
celecoxib	helicobacter test positive	5	241	246	49290	10205881	10255171	49295	10206122	10255417	Helicobacter test positive	Investigations
celecoxib	covid-19 immunisation	5	241	246	49290	10205881	10255171	49295	10206122	10255417	COVID-19 immunisation	Surgical and medical procedures
celecoxib	cardiac stress test abnormal	5	242	247	49290	10205880	10255170	49295	10206122	10255417	Cardiac stress test abnormal	Investigations
celecoxib	pleural fibrosis	5	245	250	49290	10205877	10255167	49295	10206122	10255417	Pleural fibrosis	Respiratory, thoracic and mediastinal disorders
celecoxib	mucosal discolouration	5	247	252	49290	10205875	10255165	49295	10206122	10255417	Mucosal discolouration	General disorders and administration site conditions
celecoxib	gastrointestinal erosion	5	251	256	49290	10205871	10255161	49295	10206122	10255417	Gastrointestinal erosion	Gastrointestinal disorders
celecoxib	ingrown hair	5	252	257	49290	10205870	10255160	49295	10206122	10255417	Ingrown hair	Skin and subcutaneous tissue disorders
celecoxib	gingival ulceration	5	255	260	49290	10205867	10255157	49295	10206122	10255417	Gingival ulceration	Gastrointestinal disorders
celecoxib	ejaculation delayed	5	262	267	49290	10205860	10255150	49295	10206122	10255417	Ejaculation delayed	Reproductive system and breast disorders
celecoxib	vulval cancer	5	265	270	49290	10205857	10255147	49295	10206122	10255417	Vulval cancer	Neoplasms benign, malignant and unspecified (incl cysts and polyps)
celecoxib	fracture delayed union	5	276	281	49290	10205846	10255136	49295	10206122	10255417	Fracture delayed union	Injury, poisoning and procedural complications
celecoxib	atypical fracture	5	280	285	49290	10205842	10255132	49295	10206122	10255417	Atypical fracture	Injury, poisoning and procedural complications
celecoxib	ovarian cancer metastatic	5	281	286	49290	10205841	10255131	49295	10206122	10255417	Ovarian cancer metastatic	Reproductive system and breast disorders
celecoxib	spinal laminectomy	5	299	304	49290	10205823	10255113	49295	10206122	10255417	Spinal laminectomy	Surgical and medical procedures
celecoxib	perforated ulcer	5	304	309	49290	10205818	10255108	49295	10206122	10255417	Perforated ulcer	General disorders and administration site conditions
celecoxib	gingival infection	5	312	317	49290	10205810	10255100	49295	10206122	10255417	Gingivitis	Infections and infestations
celecoxib	respiratory tract oedema	5	312	317	49290	10205810	10255100	49295	10206122	10255417	Respiratory tract oedema	Respiratory, thoracic and mediastinal disorders
celecoxib	breast calcifications	5	316	321	49290	10205806	10255096	49295	10206122	10255417	Breast calcifications	Reproductive system and breast disorders
celecoxib	tongue pruritus	5	327	332	49290	10205795	10255085	49295	10206122	10255417	Tongue pruritus	Gastrointestinal disorders
celecoxib	lumbar radiculopathy	5	328	333	49290	10205794	10255084	49295	10206122	10255417	Lumbar radiculopathy	Nervous system disorders
celecoxib	telangiectasia	5	335	340	49290	10205787	10255077	49295	10206122	10255417	Telangiectasia	Skin and subcutaneous tissue disorders
celecoxib	prostate infection	5	337	342	49290	10205785	10255075	49295	10206122	10255417	Prostate infection	Reproductive system and breast disorders
celecoxib	aortic dilatation	5	338	343	49290	10205784	10255074	49295	10206122	10255417	Aortic dilatation	Vascular disorders
celecoxib	ileal ulcer	5	342	347	49290	10205780	10255070	49295	10206122	10255417	Ileal ulcer	Gastrointestinal disorders
celecoxib	colon cancer stage iv	5	343	348	49290	10205779	10255069	49295	10206122	10255417	Colon cancer stage IV	Neoplasms benign, malignant and unspecified (incl cysts and polyps)
celecoxib	perforation	5	356	361	49290	10205766	10255056	49295	10206122	10255417	Perforation	General disorders and administration site conditions
celecoxib	duodenal perforation	5	366	371	49290	10205756	10255046	49295	10206122	10255417	Duodenal perforation	Gastrointestinal disorders
celecoxib	rheumatoid factor increased	5	371	376	49290	10205751	10255041	49295	10206122	10255417	Rheumatoid factor increased	Investigations
celecoxib	uterine prolapse	5	376	381	49290	10205746	10255036	49295	10206122	10255417	Uterine prolapse	Reproductive system and breast disorders
celecoxib	benign breast neoplasm	5	377	382	49290	10205745	10255035	49295	10206122	10255417	Benign breast neoplasm	Neoplasms benign, malignant and unspecified (incl cysts and polyps)
celecoxib	anogenital warts	5	382	387	49290	10205740	10255030	49295	10206122	10255417	Anogenital warts	Gastrointestinal disorders
celecoxib	primary headache associated with sexual activity	4	13	17	49291	10206109	10255400	49295	10206122	10255417	Primary headache associated with sexual activity	Nervous system disorders
celecoxib	infected lymphocele	4	25	29	49291	10206097	10255388	49295	10206122	10255417	Infected lymphocele	Neoplasms benign, malignant and unspecified (incl cysts and polyps)
celecoxib	tumour necrosis factor receptor-associated periodic syndrome	4	29	33	49291	10206093	10255384	49295	10206122	10255417	Tumour necrosis factor receptor-associated periodic syndrome	Immune system disorders
celecoxib	plantar fascial fibromatosis	4	32	36	49291	10206090	10255381	49295	10206122	10255417	Plantar fascial fibromatosis	Musculoskeletal and connective tissue disorders
celecoxib	entropion	4	47	51	49291	10206075	10255366	49295	10206122	10255417	Entropion	Eye disorders
celecoxib	bronchomalacia	4	48	52	49291	10206074	10255365	49295	10206122	10255417	Bronchomalacia	Respiratory, thoracic and mediastinal disorders
celecoxib	penile necrosis	4	52	56	49291	10206070	10255361	49295	10206122	10255417	Penile necrosis	Reproductive system and breast disorders
celecoxib	antinuclear antibody	4	54	58	49291	10206068	10255359	49295	10206122	10255417	Antinuclear antibody	Investigations
celecoxib	postoperative delirium	4	58	62	49291	10206064	10255355	49295	10206122	10255417	Postoperative delirium	Psychiatric disorders
celecoxib	endometrial cancer stage i	4	63	67	49291	10206059	10255350	49295	10206122	10255417	Endometrial cancer stage I	Neoplasms benign, malignant and unspecified (incl cysts and polyps)
celecoxib	anastomotic haemorrhage	4	72	76	49291	10206050	10255341	49295	10206122	10255417	Anastomotic haemorrhage	Vascular disorders
celecoxib	thermal burns of eye	4	75	79	49291	10206047	10255338	49295	10206122	10255417	Thermal burns of eye	Eye disorders
celecoxib	extrapulmonary tuberculosis	4	81	85	49291	10206041	10255332	49295	10206122	10255417	Extrapulmonary tuberculosis	Infections and infestations
celecoxib	diagnostic procedure	4	86	90	49291	10206036	10255327	49295	10206122	10255417	Diagnostic procedure	Investigations
celecoxib	cystitis bacterial	4	93	97	49291	10206029	10255320	49295	10206122	10255417	Cystitis bacterial	Infections and infestations
celecoxib	gingival injury	4	93	97	49291	10206029	10255320	49295	10206122	10255417	Gingival injury	Gastrointestinal disorders
celecoxib	breast disorder female	4	95	99	49291	10206027	10255318	49295	10206122	10255417	Breast disorder female	Reproductive system and breast disorders
celecoxib	squamous cell carcinoma of head and neck	4	103	107	49291	10206019	10255310	49295	10206122	10255417	Squamous cell carcinoma of head and neck	Neoplasms benign, malignant and unspecified (incl cysts and polyps)
celecoxib	lordosis	4	107	111	49291	10206015	10255306	49295	10206122	10255417	Lordosis	Musculoskeletal and connective tissue disorders
celecoxib	acquired oesophageal web	4	109	113	49291	10206013	10255304	49295	10206122	10255417	Acquired oesophageal web	Gastrointestinal disorders
celecoxib	vertebral osteophyte	4	110	114	49291	10206012	10255303	49295	10206122	10255417	Vertebral osteophyte	Musculoskeletal and connective tissue disorders
celecoxib	paradoxical psoriasis	4	112	116	49291	10206010	10255301	49295	10206122	10255417	Paradoxical psoriasis	Immune system disorders
celecoxib	scrotal abscess	4	112	116	49291	10206010	10255301	49295	10206122	10255417	Scrotal abscess	Reproductive system and breast disorders
celecoxib	self-consciousness	4	114	118	49291	10206008	10255299	49295	10206122	10255417	Self-consciousness	Psychiatric disorders
celecoxib	ear neoplasm	4	114	118	49291	10206008	10255299	49295	10206122	10255417	Ear neoplasm	Neoplasms benign, malignant and unspecified (incl cysts and polyps)
celecoxib	diabetic gastroparesis	4	115	119	49291	10206007	10255298	49295	10206122	10255417	Diabetic gastroparesis	Nervous system disorders
celecoxib	viral pharyngitis	4	119	123	49291	10206003	10255294	49295	10206122	10255417	Viral pharyngitis	Infections and infestations
celecoxib	lipid metabolism disorder	4	120	124	49291	10206002	10255293	49295	10206122	10255417	Lipid metabolism disorder	Metabolism and nutrition disorders
celecoxib	transient acantholytic dermatosis	4	120	124	49291	10206002	10255293	49295	10206122	10255417	Transient acantholytic dermatosis	Skin and subcutaneous tissue disorders
celecoxib	intestinal diaphragm disease	4	132	136	49291	10205990	10255281	49295	10206122	10255417	Intestinal diaphragm disease	Gastrointestinal disorders
celecoxib	tinea versicolour	4	133	137	49291	10205989	10255280	49295	10206122	10255417	Tinea versicolour	Skin and subcutaneous tissue disorders
celecoxib	oral neoplasm	4	135	139	49291	10205987	10255278	49295	10206122	10255417	Oral neoplasm	Neoplasms benign, malignant and unspecified (incl cysts and polyps)
celecoxib	pituitary-dependent cushing's syndrome	4	136	140	49291	10205986	10255277	49295	10206122	10255417	Pituitary-dependent Cushing's syndrome	Endocrine disorders
celecoxib	bed rest	4	137	141	49291	10205985	10255276	49295	10206122	10255417	Bed rest	Surgical and medical procedures
celecoxib	retinal dystrophy	4	137	141	49291	10205985	10255276	49295	10206122	10255417	Retinal dystrophy	Eye disorders
celecoxib	saliva discolouration	4	145	149	49291	10205977	10255268	49295	10206122	10255417	Saliva discolouration	Gastrointestinal disorders
celecoxib	intertrigo	4	148	152	49291	10205974	10255265	49295	10206122	10255417	Intertrigo	Skin and subcutaneous tissue disorders
celecoxib	metastases to the mediastinum	4	150	154	49291	10205972	10255263	49295	10206122	10255417	Metastases to the mediastinum	Respiratory, thoracic and mediastinal disorders
celecoxib	shock symptom	4	154	158	49291	10205968	10255259	49295	10206122	10255417	Shock symptom	Vascular disorders
celecoxib	eosinophilic colitis	4	156	160	49291	10205966	10255257	49295	10206122	10255417	Eosinophilic colitis	Gastrointestinal disorders
celecoxib	bone fragmentation	4	164	168	49291	10205958	10255249	49295	10206122	10255417	Bone fragmentation	Injury, poisoning and procedural complications
celecoxib	hip deformity	4	167	171	49291	10205955	10255246	49295	10206122	10255417	Hip deformity	Musculoskeletal and connective tissue disorders
celecoxib	tissue injury	4	168	172	49291	10205954	10255245	49295	10206122	10255417	Tissue injury	General disorders and administration site conditions
celecoxib	salivary gland disorder	4	172	176	49291	10205950	10255241	49295	10206122	10255417	Salivary gland disorder	Gastrointestinal disorders
celecoxib	rectocele	4	173	177	49291	10205949	10255240	49295	10206122	10255417	Rectocele	Reproductive system and breast disorders
celecoxib	tuberculous pleurisy	4	174	178	49291	10205948	10255239	49295	10206122	10255417	Tuberculous pleurisy	Respiratory, thoracic and mediastinal disorders
celecoxib	bladder obstruction	4	176	180	49291	10205946	10255237	49295	10206122	10255417	Bladder obstruction	Renal and urinary disorders
celecoxib	postrenal failure	4	177	181	49291	10205945	10255236	49295	10206122	10255417	Postrenal failure	Renal and urinary disorders
celecoxib	measles	4	180	184	49291	10205942	10255233	49295	10206122	10255417	Measles	Infections and infestations
celecoxib	duodenal stenosis	4	182	186	49291	10205940	10255231	49295	10206122	10255417	Duodenal stenosis	Gastrointestinal disorders
celecoxib	hepatitis b virus test positive	4	183	187	49291	10205939	10255230	49295	10206122	10255417	Hepatitis B virus test positive	Investigations
celecoxib	nikolsky's sign	4	186	190	49291	10205936	10255227	49295	10206122	10255417	Nikolsky's sign	Skin and subcutaneous tissue disorders
celecoxib	skin fibrosis	4	189	193	49291	10205933	10255224	49295	10206122	10255417	Skin fibrosis	Skin and subcutaneous tissue disorders
celecoxib	morning sickness	4	189	193	49291	10205933	10255224	49295	10206122	10255417	Morning sickness	Pregnancy, puerperium and perinatal conditions
celecoxib	nerve block	4	197	201	49291	10205925	10255216	49295	10206122	10255417	Nerve block	Surgical and medical procedures
celecoxib	thyroxine decreased	4	199	203	49291	10205923	10255214	49295	10206122	10255417	Thyroxine decreased	Investigations
celecoxib	myoglobinuria	4	203	207	49291	10205919	10255210	49295	10206122	10255417	Myoglobinuria	Renal and urinary disorders
celecoxib	groin infection	4	207	211	49291	10205915	10255206	49295	10206122	10255417	Groin infection	Infections and infestations
celecoxib	mean platelet volume increased	4	209	213	49291	10205913	10255204	49295	10206122	10255417	Mean platelet volume increased	Investigations
celecoxib	cardiac enzymes increased	4	210	214	49291	10205912	10255203	49295	10206122	10255417	Myocardial necrosis marker increased	Investigations
celecoxib	allergic oedema	4	213	217	49291	10205909	10255200	49295	10206122	10255417	Allergic oedema	Immune system disorders
celecoxib	bone neoplasm malignant	4	228	232	49291	10205894	10255185	49295	10206122	10255417	Bone cancer	Neoplasms benign, malignant and unspecified (incl cysts and polyps)
celecoxib	respiratory tract haemorrhage	4	233	237	49291	10205889	10255180	49295	10206122	10255417	Respiratory tract haemorrhage	Vascular disorders
celecoxib	anastomotic leak	4	234	238	49291	10205888	10255179	49295	10206122	10255417	Anastomotic leak	Injury, poisoning and procedural complications
celecoxib	hypergammaglobulinaemia benign monoclonal	4	234	238	49291	10205888	10255179	49295	10206122	10255417	Hypergammaglobulinaemia benign monoclonal	Blood and lymphatic system disorders
celecoxib	muscle abscess	4	236	240	49291	10205886	10255177	49295	10206122	10255417	Muscle abscess	Musculoskeletal and connective tissue disorders
celecoxib	computerised tomogram thorax abnormal	4	253	257	49291	10205869	10255160	49295	10206122	10255417	Computerised tomogram thorax abnormal	Investigations
celecoxib	bone cancer metastatic	4	253	257	49291	10205869	10255160	49295	10206122	10255417	Bone cancer metastatic	Neoplasms benign, malignant and unspecified (incl cysts and polyps)
celecoxib	bronchitis bacterial	4	256	260	49291	10205866	10255157	49295	10206122	10255417	Bronchitis bacterial	Infections and infestations
celecoxib	infectious colitis	4	262	266	49291	10205860	10255151	49295	10206122	10255417	Large intestine infection	Infections and infestations
celecoxib	sinusitis fungal	4	268	272	49291	10205854	10255145	49295	10206122	10255417	Sinusitis fungal	Infections and infestations
celecoxib	myeloproliferative neoplasm	4	276	280	49291	10205846	10255137	49295	10206122	10255417	Myeloproliferative neoplasm	Blood and lymphatic system disorders
celecoxib	bone deformity	4	277	281	49291	10205845	10255136	49295	10206122	10255417	Bone deformity	Musculoskeletal and connective tissue disorders
celecoxib	post procedural swelling	4	279	283	49291	10205843	10255134	49295	10206122	10255417	Post procedural swelling	Injury, poisoning and procedural complications
celecoxib	skin neoplasm excision	4	291	295	49291	10205831	10255122	49295	10206122	10255417	Skin neoplasm excision	Surgical and medical procedures
celecoxib	embolic cerebral infarction	4	292	296	49291	10205830	10255121	49295	10206122	10255417	Embolic cerebral infarction	Nervous system disorders
celecoxib	cerumen impaction	4	297	301	49291	10205825	10255116	49295	10206122	10255417	Cerumen impaction	Ear and labyrinth disorders
celecoxib	tendon discomfort	4	306	310	49291	10205816	10255107	49295	10206122	10255417	Tendon discomfort	Musculoskeletal and connective tissue disorders
celecoxib	phimosis	4	306	310	49291	10205816	10255107	49295	10206122	10255417	Phimosis	Congenital, familial and genetic disorders
celecoxib	ocular vascular disorder	4	307	311	49291	10205815	10255106	49295	10206122	10255417	Ocular vascular disorder	Eye disorders
celecoxib	urinary bladder herniation	3	2	5	49292	10206120	10255412	49295	10206122	10255417	Urinary bladder herniation	Renal and urinary disorders
celecoxib	colitis psychogenic	3	2	5	49292	10206120	10255412	49295	10206122	10255417	Colitis psychogenic	Gastrointestinal disorders
celecoxib	acute oesophageal mucosal lesion	3	9	12	49292	10206113	10255405	49295	10206122	10255417	Acute oesophageal mucosal lesion	Gastrointestinal disorders
celecoxib	pulmonary hypoperfusion	3	10	13	49292	10206112	10255404	49295	10206122	10255417	Pulmonary hypoperfusion	Vascular disorders
celecoxib	gelatinous transformation of the bone marrow	3	13	16	49292	10206109	10255401	49295	10206122	10255417	Gelatinous transformation of the bone marrow	Blood and lymphatic system disorders
celecoxib	eyelid erosion	3	14	17	49292	10206108	10255400	49295	10206122	10255417	Eyelid erosion	Eye disorders
celecoxib	acute phosphate nephropathy	3	16	19	49292	10206106	10255398	49295	10206122	10255417	Acute phosphate nephropathy	Renal and urinary disorders
celecoxib	gastric adenoma	3	16	19	49292	10206106	10255398	49295	10206122	10255417	Gastric adenoma	Gastrointestinal disorders
celecoxib	tri-iodothyronine free abnormal	3	19	22	49292	10206103	10255395	49295	10206122	10255417	Tri-iodothyronine free abnormal	Investigations
celecoxib	atypical mycobacterial lower respiratory tract infection	3	23	26	49292	10206099	10255391	49295	10206122	10255417	Atypical mycobacterial lower respiratory tract infection	Infections and infestations
celecoxib	oesophagitis chemical	3	23	26	49292	10206099	10255391	49295	10206122	10255417	Oesophagitis chemical	Injury, poisoning and procedural complications
celecoxib	retro-orbital neoplasm	3	24	27	49292	10206098	10255390	49295	10206122	10255417	Retro-orbital neoplasm	Eye disorders
celecoxib	diffuse idiopathic skeletal hyperostosis	3	29	32	49292	10206093	10255385	49295	10206122	10255417	Diffuse idiopathic skeletal hyperostosis	Musculoskeletal and connective tissue disorders
celecoxib	purpura senile	3	30	33	49292	10206092	10255384	49295	10206122	10255417	Purpura senile	Vascular disorders
celecoxib	thyroxine free abnormal	3	31	34	49292	10206091	10255383	49295	10206122	10255417	Thyroxine free abnormal	Investigations
celecoxib	pulmonary artery occlusion	3	32	35	49292	10206090	10255382	49295	10206122	10255417	Pulmonary artery occlusion	Respiratory, thoracic and mediastinal disorders
celecoxib	sacroiliac joint dysfunction	3	33	36	49292	10206089	10255381	49295	10206122	10255417	Sacroiliac joint dysfunction	Injury, poisoning and procedural complications
celecoxib	rubella	3	35	38	49292	10206087	10255379	49295	10206122	10255417	Rubella	Infections and infestations
celecoxib	bone debridement	3	36	39	49292	10206086	10255378	49295	10206122	10255417	Bone debridement	Surgical and medical procedures
celecoxib	skin graft failure	3	39	42	49292	10206083	10255375	49295	10206122	10255417	Skin graft failure	Skin and subcutaneous tissue disorders
celecoxib	ear infection staphylococcal	3	44	47	49292	10206078	10255370	49295	10206122	10255417	Ear infection staphylococcal	Ear and labyrinth disorders
celecoxib	hypotensive transfusion reaction	3	46	49	49292	10206076	10255368	49295	10206122	10255417	Hypotensive transfusion reaction	Immune system disorders
celecoxib	urinary retention postoperative	3	47	50	49292	10206075	10255367	49295	10206122	10255417	Urinary retention postoperative	Renal and urinary disorders
celecoxib	presbyacusis	3	51	54	49292	10206071	10255363	49295	10206122	10255417	Presbyacusis	Ear and labyrinth disorders
celecoxib	jaw clicking	3	51	54	49292	10206071	10255363	49295	10206122	10255417	Jaw clicking	Musculoskeletal and connective tissue disorders
celecoxib	iris neovascularisation	3	53	56	49292	10206069	10255361	49295	10206122	10255417	Iris neovascularisation	Eye disorders
celecoxib	spondylolysis	3	55	58	49292	10206067	10255359	49295	10206122	10255417	Spondylolysis	Musculoskeletal and connective tissue disorders
celecoxib	iliotibial band syndrome	3	57	60	49292	10206065	10255357	49295	10206122	10255417	Iliotibial band syndrome	Injury, poisoning and procedural complications
celecoxib	ovarian cystectomy	3	57	60	49292	10206065	10255357	49295	10206122	10255417	Ovarian cystectomy	Surgical and medical procedures
celecoxib	medical device site joint infection	3	59	62	49292	10206063	10255355	49295	10206122	10255417	Medical device site joint infection	Infections and infestations
celecoxib	tongue fungal infection	3	60	63	49292	10206062	10255354	49295	10206122	10255417	Tongue fungal infection	Infections and infestations
celecoxib	red blood cell sedimentation rate	3	60	63	49292	10206062	10255354	49295	10206122	10255417	Red blood cell sedimentation rate	Investigations
celecoxib	body surface area increased	3	60	63	49292	10206062	10255354	49295	10206122	10255417	Body surface area increased	Investigations
celecoxib	articular calcification	3	63	66	49292	10206059	10255351	49295	10206122	10255417	Articular calcification	Musculoskeletal and connective tissue disorders
celecoxib	central nervous system stimulation	3	66	69	49292	10206056	10255348	49295	10206122	10255417	Central nervous system stimulation	Surgical and medical procedures
celecoxib	carcinoid tumour of the stomach	3	68	71	49292	10206054	10255346	49295	10206122	10255417	Carcinoid tumour of the stomach	Neoplasms benign, malignant and unspecified (incl cysts and polyps)
celecoxib	astrocytoma	3	70	73	49292	10206052	10255344	49295	10206122	10255417	Astrocytoma	Neoplasms benign, malignant and unspecified (incl cysts and polyps)
celecoxib	normochromic anaemia	3	73	76	49292	10206049	10255341	49295	10206122	10255417	Normochromic anaemia	Blood and lymphatic system disorders
celecoxib	autoinflammatory disease	3	74	77	49292	10206048	10255340	49295	10206122	10255417	Autoinflammatory disease	General disorders and administration site conditions
celecoxib	pyelonephritis chronic	3	74	77	49292	10206048	10255340	49295	10206122	10255417	Pyelonephritis chronic	Renal and urinary disorders
celecoxib	cervical myelopathy	3	75	78	49292	10206047	10255339	49295	10206122	10255417	Myelopathy	Nervous system disorders
celecoxib	nipple exudate bloody	3	76	79	49292	10206046	10255338	49295	10206122	10255417	Nipple exudate bloody	Reproductive system and breast disorders
celecoxib	blood pressure	3	77	80	49292	10206045	10255337	49295	10206122	10255417	Blood pressure measurement	Investigations
celecoxib	hepatitis c antibody positive	3	79	82	49292	10206043	10255335	49295	10206122	10255417	Hepatitis C antibody positive	Investigations
celecoxib	bartholin's cyst	3	80	83	49292	10206042	10255334	49295	10206122	10255417	Bartholin's cyst	Neoplasms benign, malignant and unspecified (incl cysts and polyps)
celecoxib	abdominal wall disorder	3	81	84	49292	10206041	10255333	49295	10206122	10255417	Abdominal wall disorder	Gastrointestinal disorders
celecoxib	eustachian tube disorder	3	83	86	49292	10206039	10255331	49295	10206122	10255417	Eustachian tube disorder	Ear and labyrinth disorders
celecoxib	lack of satiety	3	85	88	49292	10206037	10255329	49295	10206122	10255417	Lack of satiety	Metabolism and nutrition disorders
celecoxib	gastroenteritis bacterial	3	86	89	49292	10206036	10255328	49295	10206122	10255417	Gastroenteritis bacterial	Infections and infestations
celecoxib	leprosy	3	89	92	49292	10206033	10255325	49295	10206122	10255417	Leprosy	Infections and infestations
celecoxib	carotid bruit	3	89	92	49292	10206033	10255325	49295	10206122	10255417	Carotid bruit	Investigations
celecoxib	lymphocyte percentage increased	3	90	93	49292	10206032	10255324	49295	10206122	10255417	Lymphocyte percentage increased	Investigations
celecoxib	spinal cord haematoma	3	94	97	49292	10206028	10255320	49295	10206122	10255417	Spinal cord haematoma	Nervous system disorders
celecoxib	intestinal cyst	3	97	100	49292	10206025	10255317	49295	10206122	10255417	Intestinal cyst	Gastrointestinal disorders
celecoxib	sapho syndrome	3	98	101	49292	10206024	10255316	49295	10206122	10255417	SAPHO syndrome	Immune system disorders
celecoxib	impaired fasting glucose	3	98	101	49292	10206024	10255316	49295	10206122	10255417	Impaired fasting glucose	Endocrine disorders
celecoxib	hepatitis b surface antigen positive	3	100	103	49292	10206022	10255314	49295	10206122	10255417	Hepatitis B surface antigen positive	Investigations
celecoxib	peptic ulcer perforation	3	100	103	49292	10206022	10255314	49295	10206122	10255417	Peptic ulcer perforation	Gastrointestinal disorders
celecoxib	poor dental condition	3	100	103	49292	10206022	10255314	49295	10206122	10255417	Poor dental condition	Gastrointestinal disorders
celecoxib	prosthesis implantation	3	102	105	49292	10206020	10255312	49295	10206122	10255417	Prosthesis implantation	Surgical and medical procedures
celecoxib	herpes zoster cutaneous disseminated	3	104	107	49292	10206018	10255310	49295	10206122	10255417	Herpes zoster cutaneous disseminated	Infections and infestations
celecoxib	vocal cord polyp	3	106	109	49292	10206016	10255308	49295	10206122	10255417	Vocal cord polyp	Respiratory, thoracic and mediastinal disorders
celecoxib	cubital tunnel syndrome	3	109	112	49292	10206013	10255305	49295	10206122	10255417	Cubital tunnel syndrome	Nervous system disorders
celecoxib	joint abscess	3	111	114	49292	10206011	10255303	49295	10206122	10255417	Joint abscess	Infections and infestations
celecoxib	urine albumin/creatinine ratio increased	3	111	114	49292	10206011	10255303	49295	10206122	10255417	Urine albumin/creatinine ratio increased	Investigations
celecoxib	breast engorgement	3	112	115	49292	10206010	10255302	49295	10206122	10255417	Breast engorgement	Pregnancy, puerperium and perinatal conditions
celecoxib	creutzfeldt-jakob disease	3	113	116	49292	10206009	10255301	49295	10206122	10255417	Creutzfeldt-Jakob disease	Nervous system disorders
celecoxib	alcoholic	3	116	119	49292	10206006	10255298	49295	10206122	10255417	Alcoholic	Social circumstances
celecoxib	progesterone receptor assay positive	3	117	120	49292	10206005	10255297	49295	10206122	10255417	Progesterone receptor assay positive	Investigations
celecoxib	capillary disorder	3	120	123	49292	10206002	10255294	49295	10206122	10255417	Capillary disorder	Vascular disorders
celecoxib	nephritis allergic	3	121	124	49292	10206001	10255293	49295	10206122	10255417	Nephritis allergic	Renal and urinary disorders
celecoxib	oral discharge	3	122	125	49292	10206000	10255292	49295	10206122	10255417	Oral discharge	Gastrointestinal disorders
celecoxib	eosinophil percentage increased	3	124	127	49292	10205998	10255290	49295	10206122	10255417	Eosinophil percentage increased	Investigations
celecoxib	antidepressant drug level above therapeutic	3	127	130	49292	10205995	10255287	49295	10206122	10255417	Antidepressant drug level above therapeutic	Investigations
celecoxib	cervix carcinoma stage 0	3	128	131	49292	10205994	10255286	49295	10206122	10255417	Cervix carcinoma stage 0	Neoplasms benign, malignant and unspecified (incl cysts and polyps)
celecoxib	oral torus	3	129	132	49292	10205993	10255285	49295	10206122	10255417	Exostosis of jaw	Musculoskeletal and connective tissue disorders
celecoxib	heart valve stenosis	3	133	136	49292	10205989	10255281	49295	10206122	10255417	Heart valve stenosis	Cardiac disorders
celecoxib	haematopoietic neoplasm	3	134	137	49292	10205988	10255280	49295	10206122	10255417	Haematopoietic neoplasm	Blood and lymphatic system disorders
celecoxib	bone scan abnormal	3	136	139	49292	10205986	10255278	49295	10206122	10255417	Bone scan abnormal	Investigations
celecoxib	varicose vein ruptured	3	136	139	49292	10205986	10255278	49295	10206122	10255417	Varicose vein ruptured	Vascular disorders
celecoxib	seasonal affective disorder	3	137	140	49292	10205985	10255277	49295	10206122	10255417	Seasonal affective disorder	Psychiatric disorders
celecoxib	pterygium	3	137	140	49292	10205985	10255277	49295	10206122	10255417	Pterygium	Eye disorders
celecoxib	right ventricular enlargement	3	140	143	49292	10205982	10255274	49295	10206122	10255417	Right ventricular enlargement	Cardiac disorders
celecoxib	meningeal disorder	3	141	144	49292	10205981	10255273	49295	10206122	10255417	Meningeal disorder	Nervous system disorders
celecoxib	human herpesvirus 6 infection reactivation	3	142	145	49292	10205980	10255272	49295	10206122	10255417	Human herpesvirus 6 infection reactivation	Infections and infestations
celecoxib	aortic occlusion	3	142	145	49292	10205980	10255272	49295	10206122	10255417	Aortic occlusion	Vascular disorders
celecoxib	oestrogen receptor assay positive	3	146	149	49292	10205976	10255268	49295	10206122	10255417	Oestrogen receptor assay positive	Investigations
celecoxib	breast haemorrhage	3	149	152	49292	10205973	10255265	49295	10206122	10255417	Breast haemorrhage	Vascular disorders
celecoxib	salivary gland calculus	3	151	154	49292	10205971	10255263	49295	10206122	10255417	Salivary gland calculus	Gastrointestinal disorders
celecoxib	visual acuity reduced transiently	3	158	161	49292	10205964	10255256	49295	10206122	10255417	Visual acuity reduced transiently	Nervous system disorders
celecoxib	type v hyperlipidaemia	3	161	164	49292	10205961	10255253	49295	10206122	10255417	Type V hyperlipidaemia	Metabolism and nutrition disorders
celecoxib	cold-stimulus headache	3	161	164	49292	10205961	10255253	49295	10206122	10255417	Cold-stimulus headache	Nervous system disorders
celecoxib	transurethral prostatectomy	3	161	164	49292	10205961	10255253	49295	10206122	10255417	Transurethral prostatectomy	Surgical and medical procedures
celecoxib	pco2 increased	3	167	170	49292	10205955	10255247	49295	10206122	10255417	PCO2 increased	Investigations
celecoxib	intervertebral disc displacement	3	167	170	49292	10205955	10255247	49295	10206122	10255417	Intervertebral disc displacement	Musculoskeletal and connective tissue disorders
celecoxib	hallucination	3	169	172	49292	10205953	10255245	49295	10206122	10255417	Hallucination	Psychiatric disorders
celecoxib	stasis dermatitis	3	172	175	49292	10205950	10255242	49295	10206122	10255417	Stasis dermatitis	Skin and subcutaneous tissue disorders
celecoxib	hearing aid user	3	172	175	49292	10205950	10255242	49295	10206122	10255417	Hearing aid user	Social circumstances
celecoxib	vertebral lesion	3	174	177	49292	10205948	10255240	49295	10206122	10255417	Vertebral lesion	Musculoskeletal and connective tissue disorders
celecoxib	sweat gland disorder	3	178	181	49292	10205944	10255236	49295	10206122	10255417	Sweat gland disorder	Skin and subcutaneous tissue disorders
celecoxib	urethritis	3	182	185	49292	10205940	10255232	49295	10206122	10255417	Urethritis	Renal and urinary disorders
celecoxib	oesophageal dilatation	3	182	185	49292	10205940	10255232	49295	10206122	10255417	Oesophageal dilatation	Gastrointestinal disorders
celecoxib	blood immunoglobulin a decreased	3	185	188	49292	10205937	10255229	49295	10206122	10255417	Blood immunoglobulin A decreased	Investigations
celecoxib	herpes zoster oticus	3	185	188	49292	10205937	10255229	49295	10206122	10255417	Herpes zoster oticus	Nervous system disorders
celecoxib	electrocardiogram st-t change	3	187	190	49292	10205935	10255227	49295	10206122	10255417	Electrocardiogram ST-T change	Investigations
celecoxib	adenomyosis	3	187	190	49292	10205935	10255227	49295	10206122	10255417	Adenomyosis	Reproductive system and breast disorders
celecoxib	blood creatine abnormal	3	188	191	49292	10205934	10255226	49295	10206122	10255417	Blood creatine abnormal	Investigations
celecoxib	activation syndrome	3	188	191	49292	10205934	10255226	49295	10206122	10255417	Activation syndrome	Psychiatric disorders
celecoxib	blood immunoglobulin m increased	3	189	192	49292	10205933	10255225	49295	10206122	10255417	Blood immunoglobulin M increased	Investigations
celecoxib	neurogenic shock	3	192	195	49292	10205930	10255222	49295	10206122	10255417	Neurogenic shock	Vascular disorders
celecoxib	metastatic lymphoma	3	196	199	49292	10205926	10255218	49295	10206122	10255417	Metastatic lymphoma	Blood and lymphatic system disorders
celecoxib	sexually transmitted disease	3	197	200	49292	10205925	10255217	49295	10206122	10255417	Sexually transmitted disease	Infections and infestations
celecoxib	hypereosinophilic syndrome	3	197	200	49292	10205925	10255217	49295	10206122	10255417	Hypereosinophilic syndrome	Blood and lymphatic system disorders
celecoxib	cervicobrachial syndrome	3	198	201	49292	10205924	10255216	49295	10206122	10255417	Cervicobrachial syndrome	Nervous system disorders
etoricoxib	hepatitis e antibody positive	10	7	17	2981	10252419	10255400	2991	10252426	10255417	Hepatitis E antibody positive	Investigations
etoricoxib	adjustment disorder with disturbance of conduct	6	4	10	2985	10252422	10255407	2991	10252426	10255417	Adjustment disorder with disturbance of conduct	Psychiatric disorders
etoricoxib	hepatitis e virus test positive	10	9	19	2981	10252417	10255398	2991	10252426	10255417	Hepatitis E virus test positive	Investigations
etoricoxib	hepatitis a antibody abnormal	4	7	11	2987	10252419	10255406	2991	10252426	10255417	Hepatitis A antibody abnormal	Investigations
etoricoxib	pseudodementia	13	33	46	2978	10252393	10255371	2991	10252426	10255417	Pseudodementia	Psychiatric disorders
etoricoxib	chronic idiopathic pain syndrome	4	14	18	2987	10252412	10255399	2991	10252426	10255417	Chronic idiopathic pain syndrome	Nervous system disorders
etoricoxib	meteoropathy	3	15	18	2988	10252411	10255399	2991	10252426	10255417	Meteoropathy	General disorders and administration site conditions
etoricoxib	gammopathy	3	18	21	2988	10252408	10255396	2991	10252426	10255417	Gammopathy	Blood and lymphatic system disorders
etoricoxib	laryngopharyngitis	3	19	22	2988	10252407	10255395	2991	10252426	10255417	Laryngopharyngitis	Respiratory, thoracic and mediastinal disorders
etoricoxib	rectal adenoma	3	27	30	2988	10252399	10255387	2991	10252426	10255417	Colorectal adenoma	Gastrointestinal disorders
etoricoxib	perseveration	9	71	80	2982	10252355	10255337	2991	10252426	10255417	Perseveration	Psychiatric disorders
etoricoxib	gastrointestinal dysplasia	3	30	33	2988	10252396	10255384	2991	10252426	10255417	Gastrointestinal dysplasia	Gastrointestinal disorders
etoricoxib	mucosal necrosis	7	79	86	2984	10252347	10255331	2991	10252426	10255417	Mucosal necrosis	General disorders and administration site conditions
etoricoxib	axial spondyloarthritis	15	169	184	2976	10252257	10255233	2991	10252426	10255417	Axial spondyloarthritis	Immune system disorders
etoricoxib	ovulation disorder	4	55	59	2987	10252371	10255358	2991	10252426	10255417	Ovulation disorder	Endocrine disorders
etoricoxib	respiratory fatigue	6	92	98	2985	10252334	10255319	2991	10252426	10255417	Respiratory fatigue	Respiratory, thoracic and mediastinal disorders
etoricoxib	infected fistula	10	163	173	2981	10252263	10255244	2991	10252426	10255417	Infected fistula	General disorders and administration site conditions
etoricoxib	lip erosion	12	221	233	2979	10252205	10255184	2991	10252426	10255417	Lip erosion	Gastrointestinal disorders
etoricoxib	perivascular dermatitis	7	137	144	2984	10252289	10255273	2991	10252426	10255417	Superficial inflammatory dermatosis	Skin and subcutaneous tissue disorders
etoricoxib	b-lymphocyte count increased	3	69	72	2988	10252357	10255345	2991	10252426	10255417	B-lymphocyte count increased	Investigations
etoricoxib	ulnar nerve injury	4	92	96	2987	10252334	10255321	2991	10252426	10255417	Ulnar nerve injury	Injury, poisoning and procedural complications
etoricoxib	intensive care unit acquired weakness	6	133	139	2985	10252293	10255278	2991	10252426	10255417	Intensive care unit acquired weakness	Nervous system disorders
etoricoxib	implant site abscess	3	76	79	2988	10252350	10255338	2991	10252426	10255417	Implant site abscess	General disorders and administration site conditions
etoricoxib	thermal burns of eye	3	76	79	2988	10252350	10255338	2991	10252426	10255417	Thermal burns of eye	Eye disorders
etoricoxib	jaw cyst	3	78	81	2988	10252348	10255336	2991	10252426	10255417	Jaw cyst	Musculoskeletal and connective tissue disorders
etoricoxib	generalised bullous fixed drug eruption	3	85	88	2988	10252341	10255329	2991	10252426	10255417	Generalised bullous fixed drug eruption	Immune system disorders
etoricoxib	ear neoplasm malignant	3	92	95	2988	10252334	10255322	2991	10252426	10255417	Ear neoplasm malignant	Neoplasms benign, malignant and unspecified (incl cysts and polyps)
etoricoxib	gastrointestinal polyp	4	130	134	2987	10252296	10255283	2991	10252426	10255417	Gastrointestinal polyp	Gastrointestinal disorders
etoricoxib	oral mucosa erosion	16	455	471	2975	10251971	10254946	2991	10252426	10255417	Oral mucosa erosion	Gastrointestinal disorders
etoricoxib	hemianopia	11	322	333	2980	10252104	10255084	2991	10252426	10255417	Hemianopia	Nervous system disorders
etoricoxib	breathing-related sleep disorder	3	107	110	2988	10252319	10255307	2991	10252426	10255417	Breathing-related sleep disorder	Respiratory, thoracic and mediastinal disorders
etoricoxib	gastrointestinal tract adenoma	3	113	116	2988	10252313	10255301	2991	10252426	10255417	Gastrointestinal tract adenoma	Gastrointestinal disorders
etoricoxib	pregnancy of partner	9	288	297	2982	10252138	10255120	2991	10252426	10255417	Pregnancy of partner	Social circumstances
etoricoxib	antiphospholipid antibodies positive	7	234	241	2984	10252192	10255176	2991	10252426	10255417	Antiphospholipid antibodies positive	Investigations
etoricoxib	coating in mouth	6	216	222	2985	10252210	10255195	2991	10252426	10255417	Coating in mouth	Gastrointestinal disorders
etoricoxib	spondylolisthesis	16	571	587	2975	10251855	10254830	2991	10252426	10255417	Spondylolisthesis	Musculoskeletal and connective tissue disorders
etoricoxib	joint hyperextension	4	183	187	2987	10252243	10255230	2991	10252426	10255417	Joint hyperextension	Musculoskeletal and connective tissue disorders
etoricoxib	blood immunoglobulin m increased	4	188	192	2987	10252238	10255225	2991	10252426	10255417	Blood immunoglobulin M increased	Investigations
etoricoxib	sinonasal obstruction	3	151	154	2988	10252275	10255263	2991	10252426	10255417	Sinonasal obstruction	Respiratory, thoracic and mediastinal disorders
etoricoxib	whipple's disease	3	152	155	2988	10252274	10255262	2991	10252426	10255417	Whipple's disease	Infections and infestations
etoricoxib	dupuytren's contracture	8	357	365	2983	10252069	10255052	2991	10252426	10255417	Dupuytren's contracture	Musculoskeletal and connective tissue disorders
etoricoxib	type iii immune complex mediated reaction	4	215	219	2987	10252211	10255198	2991	10252426	10255417	Type III immune complex mediated reaction	Immune system disorders
etoricoxib	apraxia	12	584	596	2979	10251842	10254821	2991	10252426	10255417	Apraxia	Nervous system disorders
etoricoxib	bone cyst	5	273	278	2986	10252153	10255139	2991	10252426	10255417	Bone cyst	Musculoskeletal and connective tissue disorders
etoricoxib	facet joint syndrome	5	273	278	2986	10252153	10255139	2991	10252426	10255417	Facet joint syndrome	Musculoskeletal and connective tissue disorders
etoricoxib	immune-mediated adverse reaction	11	548	559	2980	10251878	10254858	2991	10252426	10255417	Immune-mediated adverse reaction	Immune system disorders
etoricoxib	mucosal ulceration	8	414	422	2983	10252012	10254995	2991	10252426	10255417	Mucosal ulceration	General disorders and administration site conditions
etoricoxib	systemic infection	18	911	929	2973	10251515	10254488	2991	10252426	10255417	Systemic infection	Infections and infestations
etoricoxib	suspected transmission of an infectious agent via product	10	537	547	2981	10251889	10254870	2991	10252426	10255417	Suspected transmission of an infectious agent via product	Infections and infestations
etoricoxib	rheumatoid nodule	20	1052	1072	2971	10251374	10254345	2991	10252426	10255417	Rheumatoid nodule	Immune system disorders
etoricoxib	porphyria non-acute	3	209	212	2988	10252217	10255205	2991	10252426	10255417	Porphyria non-acute	Skin and subcutaneous tissue disorders
etoricoxib	bone marrow oedema	6	391	397	2985	10252035	10255020	2991	10252426	10255417	Bone marrow oedema	Musculoskeletal and connective tissue disorders
etoricoxib	fixed eruption	13	784	797	2978	10251642	10254620	2991	10252426	10255417	Fixed eruption	Immune system disorders
etoricoxib	waldenstrom's macroglobulinaemia	3	230	233	2988	10252196	10255184	2991	10252426	10255417	Waldenstrom's macroglobulinaemia	Blood and lymphatic system disorders
etoricoxib	allodynia	4	292	296	2987	10252134	10255121	2991	10252426	10255417	Allodynia	Nervous system disorders
etoricoxib	adrenal gland cancer	3	236	239	2988	10252190	10255178	2991	10252426	10255417	Adrenal gland cancer	Endocrine disorders
etoricoxib	oedema peripheral	66	46090	46156	2925	10206336	10209261	2991	10252426	10255417	Oedema peripheral	Cardiac disorders
etoricoxib	genital ulceration	3	243	246	2988	10252183	10255171	2991	10252426	10255417	Genital ulceration	Reproductive system and breast disorders
etoricoxib	barrett's oesophagus	22	1445	1467	2969	10250981	10253950	2991	10252426	10255417	Barrett's oesophagus	Gastrointestinal disorders
etoricoxib	body fat disorder	3	252	255	2988	10252174	10255162	2991	10252426	10255417	Body fat disorder	Metabolism and nutrition disorders
etoricoxib	hypochromic anaemia	4	317	321	2987	10252109	10255096	2991	10252426	10255417	Hypochromic anaemia	Blood and lymphatic system disorders
etoricoxib	extradural abscess	4	330	334	2987	10252096	10255083	2991	10252426	10255417	Extradural abscess	Nervous system disorders
etoricoxib	paternal exposure during pregnancy	5	400	405	2986	10252026	10255012	2991	10252426	10255417	Paternal exposure during pregnancy	Pregnancy, puerperium and perinatal conditions
etoricoxib	dyschromatopsia	4	346	350	2987	10252080	10255067	2991	10252426	10255417	Dyschromatopsia	Eye disorders
etoricoxib	polymyalgia rheumatica	12	966	978	2979	10251460	10254439	2991	10252426	10255417	Polymyalgia rheumatica	Immune system disorders
etoricoxib	inflammatory marker increased	20	1601	1621	2971	10250825	10253796	2991	10252426	10255417	Inflammatory marker increased	Investigations
etoricoxib	adenoma benign	3	305	308	2988	10252121	10255109	2991	10252426	10255417	Adenoma benign	Neoplasms benign, malignant and unspecified (incl cysts and polyps)
etoricoxib	vitamin b12 deficiency	16	1364	1380	2975	10251062	10254037	2991	10252426	10255417	Vitamin B12 deficiency	Metabolism and nutrition disorders
etoricoxib	osteochondrosis	4	412	416	2987	10252014	10255001	2991	10252426	10255417	Osteochondrosis	Musculoskeletal and connective tissue disorders
etoricoxib	pyelocaliectasis	4	412	416	2987	10252014	10255001	2991	10252426	10255417	Pyelocaliectasis	Renal and urinary disorders
etoricoxib	intervertebral discitis	6	580	586	2985	10251846	10254831	2991	10252426	10255417	Intervertebral discitis	Infections and infestations
etoricoxib	regurgitation	17	1506	1523	2974	10250920	10253894	2991	10252426	10255417	Regurgitation	Gastrointestinal disorders
etoricoxib	cardiac failure	38	33838	33876	2953	10218588	10221541	2991	10252426	10255417	Cardiac failure	Cardiac disorders
etoricoxib	purulent discharge	14	1322	1336	2977	10251104	10254081	2991	10252426	10255417	Purulent discharge	General disorders and administration site conditions
etoricoxib	international normalised ratio fluctuation	11	1074	1085	2980	10251352	10254332	2991	10252426	10255417	International normalised ratio fluctuation	Investigations
etoricoxib	febrile infection	3	359	362	2988	10252067	10255055	2991	10252426	10255417	Febrile infection	General disorders and administration site conditions
etoricoxib	menopausal symptoms	9	917	926	2982	10251509	10254491	2991	10252426	10255417	Menopausal symptoms	Reproductive system and breast disorders
etoricoxib	streptococcal sepsis	3	371	374	2988	10252055	10255043	2991	10252426	10255417	Streptococcal sepsis	Infections and infestations
etoricoxib	gastrointestinal neoplasm	3	376	379	2988	10252050	10255038	2991	10252426	10255417	Gastrointestinal neoplasm	Gastrointestinal disorders
etoricoxib	benign breast neoplasm	3	379	382	2988	10252047	10255035	2991	10252426	10255417	Benign breast neoplasm	Neoplasms benign, malignant and unspecified (incl cysts and polyps)
etoricoxib	bronchial hyperreactivity	4	485	489	2987	10251941	10254928	2991	10252426	10255417	Bronchial hyperreactivity	Respiratory, thoracic and mediastinal disorders
etoricoxib	epidermal necrosis	3	394	397	2988	10252032	10255020	2991	10252426	10255417	Epidermal necrosis	Skin and subcutaneous tissue disorders
etoricoxib	aspirin-exacerbated respiratory disease	4	502	506	2987	10251924	10254911	2991	10252426	10255417	NSAID exacerbated respiratory disease	Immune system disorders
etoricoxib	fluid intake reduced	14	1553	1567	2977	10250873	10253850	2991	10252426	10255417	Fluid intake reduced	Metabolism and nutrition disorders
etoricoxib	rectal polyp	3	417	420	2988	10252009	10254997	2991	10252426	10255417	Rectal polyp	Gastrointestinal disorders
etoricoxib	bowen's disease	4	522	526	2987	10251904	10254891	2991	10252426	10255417	Bowen's disease	Neoplasms benign, malignant and unspecified (incl cysts and polyps)
etoricoxib	hepatitis toxic	8	941	949	2983	10251485	10254468	2991	10252426	10255417	Hepatitis toxic	Hepatobiliary disorders
etoricoxib	acarodermatitis	3	440	443	2988	10251986	10254974	2991	10252426	10255417	Acarodermatitis	Infections and infestations
etoricoxib	thrombocytosis	13	1586	1599	2978	10250840	10253818	2991	10252426	10255417	Thrombocytosis	Blood and lymphatic system disorders
etoricoxib	chronic gastritis	6	812	818	2985	10251614	10254599	2991	10252426	10255417	Chronic gastritis	Gastrointestinal disorders
etoricoxib	tongue oedema	12	1538	1550	2979	10250888	10253867	2991	10252426	10255417	Tongue oedema	Immune system disorders
etoricoxib	osteitis	6	835	841	2985	10251591	10254576	2991	10252426	10255417	Osteitis	Musculoskeletal and connective tissue disorders
etoricoxib	alveolitis	3	478	481	2988	10251948	10254936	2991	10252426	10255417	Alveolitis	Respiratory, thoracic and mediastinal disorders
etoricoxib	cervical spinal stenosis	4	598	602	2987	10251828	10254815	2991	10252426	10255417	Cervical spinal stenosis	Musculoskeletal and connective tissue disorders
etoricoxib	product monitoring error	6	860	866	2985	10251566	10254551	2991	10252426	10255417	Product monitoring error	Injury, poisoning and procedural complications
etoricoxib	oral mucosal eruption	4	629	633	2987	10251797	10254784	2991	10252426	10255417	Oral mucosal eruption	Gastrointestinal disorders
etoricoxib	rheumatic disorder	5	760	765	2986	10251666	10254652	2991	10252426	10255417	Rheumatic disorder	Immune system disorders
etoricoxib	intestinal ulcer	3	532	535	2988	10251894	10254882	2991	10252426	10255417	Intestinal ulcer	Gastrointestinal disorders
etoricoxib	presyncope	17	9923	9940	2974	10242503	10245477	2991	10252426	10255417	Presyncope	Cardiac disorders
etoricoxib	ejection fraction abnormal	3	565	568	2988	10251861	10254849	2991	10252426	10255417	Ejection fraction abnormal	Investigations
etoricoxib	illusion	4	707	711	2987	10251719	10254706	2991	10252426	10255417	Illusion	Psychiatric disorders
etoricoxib	peptic ulcer	8	1296	1304	2983	10251130	10254113	2991	10252426	10255417	Peptic ulcer	Gastrointestinal disorders
etoricoxib	trigger finger	9	1448	1457	2982	10250978	10253960	2991	10252426	10255417	Trigger finger	Musculoskeletal and connective tissue disorders
etoricoxib	genital rash	3	589	592	2988	10251837	10254825	2991	10252426	10255417	Genital rash	Reproductive system and breast disorders
etoricoxib	toxic epidermal necrolysis	39	6003	6042	2952	10246423	10249375	2991	10252426	10255417	Toxic epidermal necrolysis	Immune system disorders
etoricoxib	diabetic metabolic decompensation	3	604	607	2988	10251822	10254810	2991	10252426	10255417	Diabetic metabolic decompensation	Endocrine disorders
etoricoxib	hyperreflexia	10	1671	1681	2981	10250755	10253736	2991	10252426	10255417	Hyperreflexia	Nervous system disorders
etoricoxib	oral pruritus	5	922	927	2986	10251504	10254490	2991	10252426	10255417	Oral pruritus	Gastrointestinal disorders
etoricoxib	excessive eye blinking	4	783	787	2987	10251643	10254630	2991	10252426	10255417	Excessive eye blinking	Eye disorders
etoricoxib	lipids increased	4	796	800	2987	10251630	10254617	2991	10252426	10255417	Lipids increased	Investigations
etoricoxib	diverticular perforation	4	796	800	2987	10251630	10254617	2991	10252426	10255417	Diverticular perforation	Gastrointestinal disorders
etoricoxib	hypertensive crisis	16	4769	4785	2975	10247657	10250632	2991	10252426	10255417	Hypertensive crisis	Vascular disorders
etoricoxib	thoracic vertebral fracture	5	966	971	2986	10251460	10254446	2991	10252426	10255417	Thoracic vertebral fracture	Injury, poisoning and procedural complications
etoricoxib	tongue ulceration	7	1324	1331	2984	10251102	10254086	2991	10252426	10255417	Tongue ulceration	Gastrointestinal disorders
etoricoxib	enterococcal infection	7	1346	1353	2984	10251080	10254064	2991	10252426	10255417	Enterococcal infection	Infections and infestations
etoricoxib	spinal pain	25	4442	4467	2966	10247984	10250950	2991	10252426	10255417	Spinal pain	Musculoskeletal and connective tissue disorders
etoricoxib	torticollis	4	859	863	2987	10251567	10254554	2991	10252426	10255417	Torticollis	Nervous system disorders
etoricoxib	spinal deformity	3	692	695	2988	10251734	10254722	2991	10252426	10255417	Spinal deformity	Musculoskeletal and connective tissue disorders
etoricoxib	anal abscess	9	1760	1769	2982	10250666	10253648	2991	10252426	10255417	Anal abscess	Gastrointestinal disorders
etoricoxib	pyelonephritis acute	3	707	710	2988	10251719	10254707	2991	10252426	10255417	Pyelonephritis acute	Renal and urinary disorders
etoricoxib	renal function test abnormal	9	1819	1828	2982	10250607	10253589	2991	10252426	10255417	Renal function test abnormal	Investigations
etoricoxib	dermatitis bullous	15	2923	2938	2976	10249503	10252479	2991	10252426	10255417	Dermatitis bullous	Skin and subcutaneous tissue disorders
etoricoxib	nosocomial infection	3	750	753	2988	10251676	10254664	2991	10252426	10255417	Nosocomial infection	Infections and infestations
etoricoxib	acute myocardial infarction	13	10781	10794	2978	10241645	10244623	2991	10252426	10255417	Acute myocardial infarction	Cardiac disorders
etoricoxib	lip oedema	9	1895	1904	2982	10250531	10253513	2991	10252426	10255417	Lip oedema	Immune system disorders
etoricoxib	lymphadenitis	3	762	765	2988	10251664	10254652	2991	10252426	10255417	Lymphadenitis	Blood and lymphatic system disorders
etoricoxib	blood uric acid increased	9	1910	1919	2982	10250516	10253498	2991	10252426	10255417	Blood uric acid increased	Investigations
etoricoxib	ankylosing spondylitis	26	5166	5192	2965	10247260	10250225	2991	10252426	10255417	Ankylosing spondylitis	Immune system disorders
etoricoxib	ascites	12	10915	10927	2979	10241511	10244490	2991	10252426	10255417	Ascites	Cardiac disorders
etoricoxib	cartilage injury	3	796	799	2988	10251630	10254618	2991	10252426	10255417	Cartilage injury	Musculoskeletal and connective tissue disorders
etoricoxib	renal colic	3	818	821	2988	10251608	10254596	2991	10252426	10255417	Renal colic	Renal and urinary disorders
etoricoxib	oropharyngeal discomfort	16	3541	3557	2975	10248885	10251860	2991	10252426	10255417	Oropharyngeal discomfort	Gastrointestinal disorders
etoricoxib	electrolyte imbalance	19	4172	4191	2972	10248254	10251226	2991	10252426	10255417	Electrolyte imbalance	Metabolism and nutrition disorders
etoricoxib	iritis	5	1252	1257	2986	10251174	10254160	2991	10252426	10255417	Iritis	Eye disorders
etoricoxib	skin hyperpigmentation	10	2309	2319	2981	10250117	10253098	2991	10252426	10255417	Skin hyperpigmentation	Skin and subcutaneous tissue disorders
etoricoxib	labelled drug-drug interaction medication error	25	5511	5536	2966	10246915	10249881	2991	10252426	10255417	Labelled drug-drug interaction medication error	General disorders and administration site conditions
etoricoxib	electric shock sensation	3	847	850	2988	10251579	10254567	2991	10252426	10255417	Electric shock sensation	Nervous system disorders
etoricoxib	paresis	3	873	876	2988	10251553	10254541	2991	10252426	10255417	Paresis	Nervous system disorders
etoricoxib	goitre	6	1537	1543	2985	10250889	10253874	2991	10252426	10255417	Goitre	Metabolism and nutrition disorders
etoricoxib	iridocyclitis	5	1323	1328	2986	10251103	10254089	2991	10252426	10255417	Iridocyclitis	Eye disorders
etoricoxib	type i hypersensitivity	6	1589	1595	2985	10250837	10253822	2991	10252426	10255417	Type I hypersensitivity	Immune system disorders
etoricoxib	nystagmus	9	2317	2326	2982	10250109	10253091	2991	10252426	10255417	Nystagmus	Eye disorders
etoricoxib	chondropathy	3	961	964	2988	10251465	10254453	2991	10252426	10255417	Chondropathy	Musculoskeletal and connective tissue disorders
etoricoxib	diverticulum intestinal	5	1461	1466	2986	10250965	10253951	2991	10252426	10255417	Diverticulum intestinal	Gastrointestinal disorders
etoricoxib	micturition disorder	5	1464	1469	2986	10250962	10253948	2991	10252426	10255417	Micturition disorder	Renal and urinary disorders
etoricoxib	pulmonary tuberculosis	5	1466	1471	2986	10250960	10253946	2991	10252426	10255417	Pulmonary tuberculosis	Respiratory, thoracic and mediastinal disorders
etoricoxib	anal fistula	6	1738	1744	2985	10250688	10253673	2991	10252426	10255417	Anal fistula	Gastrointestinal disorders
etoricoxib	iron deficiency anaemia	11	2988	2999	2980	10249438	10252418	2991	10252426	10255417	Iron deficiency anaemia	Blood and lymphatic system disorders
etoricoxib	viral upper respiratory tract infection	7	2000	2007	2984	10250426	10253410	2991	10252426	10255417	Viral upper respiratory tract infection	Infections and infestations
etoricoxib	eye oedema	3	1000	1003	2988	10251426	10254414	2991	10252426	10255417	Eye oedema	Eye disorders
etoricoxib	erysipelas	6	1752	1758	2985	10250674	10253659	2991	10252426	10255417	Erysipelas	Skin and subcutaneous tissue disorders
etoricoxib	atypical pneumonia	3	1009	1012	2988	10251417	10254405	2991	10252426	10255417	Atypical pneumonia	Respiratory, thoracic and mediastinal disorders
etoricoxib	pyelonephritis	11	3037	3048	2980	10249389	10252369	2991	10252426	10255417	Pyelonephritis	Renal and urinary disorders
etoricoxib	gastritis erosive	6	1779	1785	2985	10250647	10253632	2991	10252426	10255417	Gastritis erosive	Gastrointestinal disorders
etoricoxib	hypotonia	15	4137	4152	2976	10248289	10251265	2991	10252426	10255417	Hypotonia	Nervous system disorders
etoricoxib	angina pectoris	11	10609	10620	2980	10241817	10244797	2991	10252426	10255417	Angina pectoris	Cardiac disorders
etoricoxib	duodenitis	3	1034	1037	2988	10251392	10254380	2991	10252426	10255417	Duodenitis	Gastrointestinal disorders
etoricoxib	gastric ulcer haemorrhage	7	2092	2099	2984	10250334	10253318	2991	10252426	10255417	Gastric ulcer haemorrhage	Gastrointestinal disorders
etoricoxib	skin ulcer	10	9862	9872	2981	10242564	10245545	2991	10252426	10255417	Skin ulcer	Vascular disorders
etoricoxib	gamma-glutamyltransferase increased	24	6739	6763	2967	10245687	10248654	2991	10252426	10255417	Gamma-glutamyltransferase increased	Investigations
etoricoxib	thyroid neoplasm	3	1078	1081	2988	10251348	10254336	2991	10252426	10255417	Thyroid neoplasm	Neoplasms benign, malignant and unspecified (incl cysts and polyps)
etoricoxib	spinal stenosis	4	1357	1361	2987	10251069	10254056	2991	10252426	10255417	Spinal stenosis	Musculoskeletal and connective tissue disorders
etoricoxib	escherichia urinary tract infection	4	1366	1370	2987	10251060	10254047	2991	10252426	10255417	Escherichia urinary tract infection	Infections and infestations
etoricoxib	meniscus injury	6	1936	1942	2985	10250490	10253475	2991	10252426	10255417	Meniscus injury	Musculoskeletal and connective tissue disorders
etoricoxib	gastrointestinal infection	10	3065	3075	2981	10249361	10252342	2991	10252426	10255417	Gastrointestinal infection	Infections and infestations
etoricoxib	aortic valve incompetence	8	1200	1208	2983	10251226	10254209	2991	10252426	10255417	Aortic valve incompetence	Cardiac disorders
etoricoxib	injection site hypersensitivity	3	1121	1124	2988	10251305	10254293	2991	10252426	10255417	Injection site hypersensitivity	General disorders and administration site conditions
etoricoxib	bradyphrenia	11	3411	3422	2980	10249015	10251995	2991	10252426	10255417	Bradyphrenia	Nervous system disorders
etoricoxib	hepatic necrosis	3	1142	1145	2988	10251284	10254272	2991	10252426	10255417	Hepatic necrosis	Hepatobiliary disorders
etoricoxib	temporomandibular joint syndrome	3	1142	1145	2988	10251284	10254272	2991	10252426	10255417	Temporomandibular joint syndrome	Nervous system disorders
etoricoxib	laryngeal oedema	7	2291	2298	2984	10250135	10253119	2991	10252426	10255417	Laryngeal oedema	Immune system disorders
etoricoxib	lip blister	3	1159	1162	2988	10251267	10254255	2991	10252426	10255417	Lip blister	Skin and subcutaneous tissue disorders
etoricoxib	abdominal abscess	4	1466	1470	2987	10250960	10253947	2991	10252426	10255417	Abdominal abscess	Infections and infestations
etoricoxib	ulcerative keratitis	3	1185	1188	2988	10251241	10254229	2991	10252426	10255417	Ulcerative keratitis	Eye disorders
etoricoxib	discouragement	3	1194	1197	2988	10251232	10254220	2991	10252426	10255417	Discouragement	Psychiatric disorders
etoricoxib	circulatory collapse	8	6703	6711	2983	10245723	10248706	2991	10252426	10255417	Circulatory collapse	Vascular disorders
etoricoxib	lymphocyte count increased	3	1201	1204	2988	10251225	10254213	2991	10252426	10255417	Lymphocyte count increased	Investigations
etoricoxib	lung adenocarcinoma	3	1216	1219	2988	10251210	10254198	2991	10252426	10255417	Lung adenocarcinoma	Respiratory, thoracic and mediastinal disorders
etoricoxib	diverticulum	8	2750	2758	2983	10249676	10252659	2991	10252426	10255417	Diverticulum	Gastrointestinal disorders
etoricoxib	respiratory tract infection	30	9545	9575	2961	10242881	10245842	2991	10252426	10255417	Respiratory tract infection	Infections and infestations
etoricoxib	cardiac dysfunction	7	1556	1563	2984	10250870	10253854	2991	10252426	10255417	Cardiac dysfunction	Cardiac disorders
etoricoxib	necrosis	6	2185	2191	2985	10250241	10253226	2991	10252426	10255417	Necrosis	General disorders and administration site conditions
etoricoxib	laceration	13	4395	4408	2978	10248031	10251009	2991	10252426	10255417	Skin laceration	Injury, poisoning and procedural complications
etoricoxib	haemorrhoidal haemorrhage	5	1884	1889	2986	10250542	10253528	2991	10252426	10255417	Haemorrhoidal haemorrhage	Gastrointestinal disorders
etoricoxib	skin erosion	3	1263	1266	2988	10251163	10254151	2991	10252426	10255417	Skin erosion	Skin and subcutaneous tissue disorders
etoricoxib	haematotoxicity	11	3803	3814	2980	10248623	10251603	2991	10252426	10255417	Haematotoxicity	Blood and lymphatic system disorders
etoricoxib	prerenal failure	6	585	591	2985	10251841	10254826	2991	10252426	10255417	Prerenal failure	Vascular disorders
etoricoxib	hyperthyroidism	17	5788	5805	2974	10246638	10249612	2991	10252426	10255417	Hyperthyroidism	Metabolism and nutrition disorders
etoricoxib	oesophageal disorder	4	1624	1628	2987	10250802	10253789	2991	10252426	10255417	Oesophageal disorder	Gastrointestinal disorders
etoricoxib	duodenal ulcer	7	2602	2609	2984	10249824	10252808	2991	10252426	10255417	Duodenal ulcer	Gastrointestinal disorders
etoricoxib	pustular psoriasis	3	1307	1310	2988	10251119	10254107	2991	10252426	10255417	Pustular psoriasis	Immune system disorders
etoricoxib	activated partial thromboplastin time prolonged	4	1642	1646	2987	10250784	10253771	2991	10252426	10255417	Activated partial thromboplastin time prolonged	Investigations
etoricoxib	face injury	3	1317	1320	2988	10251109	10254097	2991	10252426	10255417	Face injury	Injury, poisoning and procedural complications
etoricoxib	disorientation	45	15344	15389	2946	10237082	10240028	2991	10252426	10255417	Disorientation	Psychiatric disorders
etoricoxib	alcohol abuse	3	1340	1343	2988	10251086	10254074	2991	10252426	10255417	Alcohol abuse	Psychiatric disorders
etoricoxib	hyperuricaemia	3	1354	1357	2988	10251072	10254060	2991	10252426	10255417	Hyperuricaemia	Metabolism and nutrition disorders
etoricoxib	rash vesicular	4	1744	1748	2987	10250682	10253669	2991	10252426	10255417	Rash vesicular	Skin and subcutaneous tissue disorders
etoricoxib	autoimmune thyroiditis	3	1420	1423	2988	10251006	10253994	2991	10252426	10255417	Autoimmune thyroiditis	Immune system disorders
etoricoxib	hepatocellular injury	15	5799	5814	2976	10246627	10249603	2991	10252426	10255417	Hepatocellular injury	Hepatobiliary disorders
etoricoxib	red blood cell sedimentation rate increased	8	3265	3273	2983	10249161	10252144	2991	10252426	10255417	Red blood cell sedimentation rate increased	Investigations
etoricoxib	inguinal hernia	5	2179	2184	2986	10250247	10253233	2991	10252426	10255417	Inguinal hernia	Gastrointestinal disorders
etoricoxib	intervertebral disc protrusion	20	7697	7717	2971	10244729	10247700	2991	10252426	10255417	Intervertebral disc protrusion	Musculoskeletal and connective tissue disorders
etoricoxib	substance abuse	9	3686	3695	2982	10248740	10251722	2991	10252426	10255417	Substance abuse	Psychiatric disorders
etoricoxib	fungal skin infection	3	1483	1486	2988	10250943	10253931	2991	10252426	10255417	Fungal skin infection	Infections and infestations
etoricoxib	macule	3	1484	1487	2988	10250942	10253930	2991	10252426	10255417	Macule	Skin and subcutaneous tissue disorders
etoricoxib	melanocytic naevus	4	1870	1874	2987	10250556	10253543	2991	10252426	10255417	Melanocytic naevus	Neoplasms benign, malignant and unspecified (incl cysts and polyps)
etoricoxib	c-reactive protein abnormal	3	1499	1502	2988	10250927	10253915	2991	10252426	10255417	C-reactive protein abnormal	Investigations
etoricoxib	sopor	21	8268	8289	2970	10244158	10247128	2991	10252426	10255417	Sopor	Nervous system disorders
etoricoxib	contraindicated product administered	29	11342	11371	2962	10241084	10244046	2991	10252426	10255417	Contraindicated product administered	Injury, poisoning and procedural complications
etoricoxib	abscess limb	3	1513	1516	2988	10250913	10253901	2991	10252426	10255417	Abscess limb	Infections and infestations
etoricoxib	polyneuropathy	10	4202	4212	2981	10248224	10251205	2991	10252426	10255417	Polyneuropathy	Nervous system disorders
etoricoxib	pneumonia bacterial	7	3063	3070	2984	10249363	10252347	2991	10252426	10255417	Pneumonia bacterial	Infections and infestations
etoricoxib	osteopenia	17	6943	6960	2974	10245483	10248457	2991	10252426	10255417	Osteopenia	Metabolism and nutrition disorders
etoricoxib	extrasystoles	6	2700	2706	2985	10249726	10252711	2991	10252426	10255417	Extrasystoles	Cardiac disorders
etoricoxib	tonsillitis	4	1939	1943	2987	10250487	10253474	2991	10252426	10255417	Tonsillitis	Respiratory, thoracic and mediastinal disorders
etoricoxib	intracranial pressure increased	5	2329	2334	2986	10250097	10253083	2991	10252426	10255417	Intracranial pressure increased	Nervous system disorders
etoricoxib	abortion	3	1554	1557	2988	10250872	10253860	2991	10252426	10255417	Abortion	Pregnancy, puerperium and perinatal conditions
etoricoxib	hallucination	20	8175	8195	2971	10244251	10247222	2991	10252426	10255417	Hallucination	Psychiatric disorders
etoricoxib	mitral valve incompetence	6	3363	3369	2985	10249063	10252048	2991	10252426	10255417	Mitral valve incompetence	Cardiac disorders
etoricoxib	hepatic steatosis	15	6243	6258	2976	10246183	10249159	2991	10252426	10255417	Hepatic steatosis	Hepatobiliary disorders
etoricoxib	scoliosis	5	2349	2354	2986	10250077	10253063	2991	10252426	10255417	Scoliosis	Musculoskeletal and connective tissue disorders
etoricoxib	foot operation	4	1963	1967	2987	10250463	10253450	2991	10252426	10255417	Foot operation	Surgical and medical procedures
etoricoxib	dissociation	5	2368	2373	2986	10250058	10253044	2991	10252426	10255417	Dissociation	Psychiatric disorders
etoricoxib	acute coronary syndrome	6	3578	3584	2985	10248848	10251833	2991	10252426	10255417	Acute coronary syndrome	Cardiac disorders
etoricoxib	eosinophilia	15	6335	6350	2976	10246091	10249067	2991	10252426	10255417	Eosinophilia	Blood and lymphatic system disorders
etoricoxib	tenderness	10	4415	4425	2981	10248011	10250992	2991	10252426	10255417	Tenderness	General disorders and administration site conditions
etoricoxib	eructation	16	6828	6844	2975	10245598	10248573	2991	10252426	10255417	Eructation	Gastrointestinal disorders
etoricoxib	haemoglobin increased	3	1606	1609	2988	10250820	10253808	2991	10252426	10255417	Haemoglobin increased	Investigations
etoricoxib	myoclonus	12	5232	5244	2979	10247194	10250173	2991	10252426	10255417	Myoclonus	Nervous system disorders
etoricoxib	mouth ulceration	19	8062	8081	2972	10244364	10247336	2991	10252426	10255417	Mouth ulceration	Gastrointestinal disorders
etoricoxib	joint effusion	5	2418	2423	2986	10250008	10252994	2991	10252426	10255417	Joint effusion	Musculoskeletal and connective tissue disorders
etoricoxib	klebsiella infection	3	1616	1619	2988	10250810	10253798	2991	10252426	10255417	Klebsiella infection	Infections and infestations
etoricoxib	basal cell carcinoma	13	5663	5676	2978	10246763	10249741	2991	10252426	10255417	Basal cell carcinoma	Neoplasms benign, malignant and unspecified (incl cysts and polyps)
etoricoxib	hepatitis acute	5	2454	2459	2986	10249972	10252958	2991	10252426	10255417	Hepatitis acute	Hepatobiliary disorders
etoricoxib	nail discolouration	3	1650	1653	2988	10250776	10253764	2991	10252426	10255417	Nail discolouration	Skin and subcutaneous tissue disorders
etoricoxib	neutropenic sepsis	6	2900	2906	2985	10249526	10252511	2991	10252426	10255417	Neutropenic sepsis	Blood and lymphatic system disorders
etoricoxib	hypertransaminasaemia	4	2092	2096	2987	10250334	10253321	2991	10252426	10255417	Hypertransaminasaemia	Hepatobiliary disorders
etoricoxib	face oedema	14	6290	6304	2977	10246136	10249113	2991	10252426	10255417	Face oedema	Immune system disorders
etoricoxib	glomerular filtration rate decreased	10	4635	4645	2981	10247791	10250772	2991	10252426	10255417	Glomerular filtration rate decreased	Investigations
etoricoxib	abnormal weight gain	10	4666	4676	2981	10247760	10250741	2991	10252426	10255417	Abnormal weight gain	Metabolism and nutrition disorders
etoricoxib	lower gastrointestinal haemorrhage	7	3403	3410	2984	10249023	10252007	2991	10252426	10255417	Lower gastrointestinal haemorrhage	Gastrointestinal disorders
etoricoxib	synovial cyst	3	1710	1713	2988	10250716	10253704	2991	10252426	10255417	Synovial cyst	Musculoskeletal and connective tissue disorders
etoricoxib	anal fissure	3	1714	1717	2988	10250712	10253700	2991	10252426	10255417	Anal fissure	Gastrointestinal disorders
etoricoxib	skin haemorrhage	6	4545	4551	2985	10247881	10250866	2991	10252426	10255417	Skin haemorrhage	Vascular disorders
etoricoxib	poor peripheral circulation	5	1609	1614	2986	10250817	10253803	2991	10252426	10255417	Poor peripheral circulation	Vascular disorders
etoricoxib	jaundice	22	10272	10294	2969	10242154	10245123	2991	10252426	10255417	Jaundice	Hepatobiliary disorders
etoricoxib	feeling of despair	3	1786	1789	2988	10250640	10253628	2991	10252426	10255417	Feeling of despair	Psychiatric disorders
etoricoxib	humerus fracture	3	1793	1796	2988	10250633	10253621	2991	10252426	10255417	Humerus fracture	Musculoskeletal and connective tissue disorders
etoricoxib	tuberculosis	11	5407	5418	2980	10247019	10249999	2991	10252426	10255417	Tuberculosis	Infections and infestations
etoricoxib	tearfulness	3	1810	1813	2988	10250616	10253604	2991	10252426	10255417	Tearfulness	Psychiatric disorders
etoricoxib	drug eruption	13	6397	6410	2978	10246029	10249007	2991	10252426	10255417	Drug eruption	Immune system disorders
etoricoxib	generalised erythema	4	2294	2298	2987	10250132	10253119	2991	10252426	10255417	Erythema	Skin and subcutaneous tissue disorders
etoricoxib	exercise tolerance decreased	4	2296	2300	2987	10250130	10253117	2991	10252426	10255417	Exercise tolerance decreased	General disorders and administration site conditions
etoricoxib	erythema multiforme	7	3690	3697	2984	10248736	10251720	2991	10252426	10255417	Erythema multiforme	Skin and subcutaneous tissue disorders
etoricoxib	spinal fracture	17	8339	8356	2974	10244087	10247061	2991	10252426	10255417	Spinal fracture	Injury, poisoning and procedural complications
etoricoxib	periorbital oedema	4	2323	2327	2987	10250103	10253090	2991	10252426	10255417	Periorbital oedema	Immune system disorders
etoricoxib	parosmia	5	2806	2811	2986	10249620	10252606	2991	10252426	10255417	Parosmia	Respiratory, thoracic and mediastinal disorders
etoricoxib	product prescribing error	23	11269	11292	2968	10241157	10244125	2991	10252426	10255417	Product prescribing error	Injury, poisoning and procedural complications
etoricoxib	sjogren's syndrome	3	1879	1882	2988	10250547	10253535	2991	10252426	10255417	Sjogren's syndrome	Immune system disorders
etoricoxib	papule	5	2820	2825	2986	10249606	10252592	2991	10252426	10255417	Papule	Skin and subcutaneous tissue disorders
etoricoxib	rotator cuff syndrome	9	4703	4712	2982	10247723	10250705	2991	10252426	10255417	Rotator cuff syndrome	Musculoskeletal and connective tissue disorders
etoricoxib	rales	3	1895	1898	2988	10250531	10253519	2991	10252426	10255417	Rales	Respiratory, thoracic and mediastinal disorders
etoricoxib	scab	7	3804	3811	2984	10248622	10251606	2991	10252426	10255417	Scab	Skin and subcutaneous tissue disorders
etoricoxib	electrocardiogram abnormal	6	3340	3346	2985	10249086	10252071	2991	10252426	10255417	Electrocardiogram abnormal	Investigations
etoricoxib	formication	5	2864	2869	2986	10249562	10252548	2991	10252426	10255417	Formication	Nervous system disorders
etoricoxib	tricuspid valve incompetence	5	2335	2340	2986	10250091	10253077	2991	10252426	10255417	Tricuspid valve incompetence	Cardiac disorders
etoricoxib	hypophagia	18	9109	9127	2973	10243317	10246290	2991	10252426	10255417	Hypophagia	Metabolism and nutrition disorders
etoricoxib	left ventricular dysfunction	5	2669	2674	2986	10249757	10252743	2991	10252426	10255417	Left ventricular dysfunction	Cardiac disorders
etoricoxib	blood urea increased	9	4837	4846	2982	10247589	10250571	2991	10252426	10255417	Blood urea increased	Investigations
etoricoxib	exostosis	5	2902	2907	2986	10249524	10252510	2991	10252426	10255417	Exostosis	Musculoskeletal and connective tissue disorders
etoricoxib	uveitis	10	5322	5332	2981	10247104	10250085	2991	10252426	10255417	Uveitis	Eye disorders
etoricoxib	general physical health deterioration	85	41725	41810	2906	10210701	10213607	2991	10252426	10255417	General physical health deterioration	General disorders and administration site conditions
etoricoxib	toxic skin eruption	6	3405	3411	2985	10249021	10252006	2991	10252426	10255417	Toxic skin eruption	Immune system disorders
etoricoxib	hepatomegaly	6	3426	3432	2985	10249000	10251985	2991	10252426	10255417	Hepatomegaly	Hepatobiliary disorders
etoricoxib	flank pain	6	3433	3439	2985	10248993	10251978	2991	10252426	10255417	Flank pain	General disorders and administration site conditions
etoricoxib	pathological fracture	3	1961	1964	2988	10250465	10253453	2991	10252426	10255417	Pathological fracture	Injury, poisoning and procedural complications
etoricoxib	urine output decreased	5	2991	2996	2986	10249435	10252421	2991	10252426	10255417	Urine output decreased	Investigations
etoricoxib	pulmonary congestion	5	4481	4486	2986	10247945	10250931	2991	10252426	10255417	Pulmonary congestion	Cardiac disorders
etoricoxib	musculoskeletal pain	42	21521	21563	2949	10230905	10233854	2991	10252426	10255417	Musculoskeletal pain	Musculoskeletal and connective tissue disorders
etoricoxib	appendicitis	6	3508	3514	2985	10248918	10251903	2991	10252426	10255417	Appendicitis	Infections and infestations
etoricoxib	folliculitis	3	2034	2037	2988	10250392	10253380	2991	10252426	10255417	Folliculitis	Infections and infestations
etoricoxib	gravitational oedema	4	296	300	2987	10252130	10255117	2991	10252426	10255417	Gravitational oedema	Cardiac disorders
etoricoxib	synovitis	10	5652	5662	2981	10246774	10249755	2991	10252426	10255417	Synovitis	Musculoskeletal and connective tissue disorders
etoricoxib	lymphoedema	4	2570	2574	2987	10249856	10252843	2991	10252426	10255417	Lymphoedema	Blood and lymphatic system disorders
etoricoxib	blepharospasm	3	2059	2062	2988	10250367	10253355	2991	10252426	10255417	Blepharospasm	Eye disorders
etoricoxib	tendon disorder	4	2608	2612	2987	10249818	10252805	2991	10252426	10255417	Tendon disorder	Injury, poisoning and procedural complications
etoricoxib	rhinitis	4	2669	2673	2987	10249757	10252744	2991	10252426	10255417	Rhinitis	Respiratory, thoracic and mediastinal disorders
etoricoxib	sensory disturbance	12	7003	7015	2979	10245423	10248402	2991	10252426	10255417	Sensory disturbance	Nervous system disorders
etoricoxib	groin pain	5	3244	3249	2986	10249182	10252168	2991	10252426	10255417	Groin pain	Musculoskeletal and connective tissue disorders
etoricoxib	ataxia	9	5499	5508	2982	10246927	10249909	2991	10252426	10255417	Ataxia	General disorders and administration site conditions
etoricoxib	trismus	3	2203	2206	2988	10250223	10253211	2991	10252426	10255417	Trismus	Nervous system disorders
etoricoxib	skin mass	4	2755	2759	2987	10249671	10252658	2991	10252426	10255417	Skin mass	Skin and subcutaneous tissue disorders
etoricoxib	bundle branch block left	4	1498	1502	2987	10250928	10253915	2991	10252426	10255417	Bundle branch block left	Cardiac disorders
etoricoxib	gastroenteritis	8	4969	4977	2983	10247457	10250440	2991	10252426	10255417	Gastroenteritis	Gastrointestinal disorders
etoricoxib	breast cancer metastatic	7	4425	4432	2984	10248001	10250985	2991	10252426	10255417	Breast cancer metastatic	Reproductive system and breast disorders
etoricoxib	herpes virus infection	3	2214	2217	2988	10250212	10253200	2991	10252426	10255417	Herpes virus infection	Infections and infestations
etoricoxib	upper limb fracture	15	8893	8908	2976	10243533	10246509	2991	10252426	10255417	Upper limb fracture	Musculoskeletal and connective tissue disorders
etoricoxib	gastritis	16	9458	9474	2975	10242968	10245943	2991	10252426	10255417	Gastritis	Gastrointestinal disorders
etoricoxib	dysuria	25	14469	14494	2966	10237957	10240923	2991	10252426	10255417	Dysuria	Renal and urinary disorders
etoricoxib	libido decreased	9	5603	5612	2982	10246823	10249805	2991	10252426	10255417	Libido decreased	Reproductive system and breast disorders
etoricoxib	upper gastrointestinal haemorrhage	12	7304	7316	2979	10245122	10248101	2991	10252426	10255417	Upper gastrointestinal haemorrhage	Gastrointestinal disorders
etoricoxib	renal cyst	4	2820	2824	2987	10249606	10252593	2991	10252426	10255417	Renal cyst	Renal and urinary disorders
etoricoxib	visual field defect	4	2833	2837	2987	10249593	10252580	2991	10252426	10255417	Visual field defect	Nervous system disorders
etoricoxib	haemorrhoids	12	7380	7392	2979	10245046	10248025	2991	10252426	10255417	Haemorrhoids	Gastrointestinal disorders
etoricoxib	angioedema	39	22718	22757	2952	10229708	10232660	2991	10252426	10255417	Angioedema	Immune system disorders
etoricoxib	coronavirus infection	5	3429	3434	2986	10248997	10251983	2991	10252426	10255417	Coronavirus infection	Respiratory, thoracic and mediastinal disorders
etoricoxib	conjunctivitis	11	6956	6967	2980	10245470	10248450	2991	10252426	10255417	Conjunctivitis	Eye disorders
etoricoxib	hypoalbuminaemia	3	2336	2339	2988	10250090	10253078	2991	10252426	10255417	Hypoalbuminaemia	Hepatobiliary disorders
etoricoxib	pharyngitis	7	4712	4719	2984	10247714	10250698	2991	10252426	10255417	Pharyngitis	Gastrointestinal disorders
etoricoxib	vasculitis	6	4176	4182	2985	10248250	10251235	2991	10252426	10255417	Vasculitis	Immune system disorders
etoricoxib	low density lipoprotein increased	4	2983	2987	2987	10249443	10252430	2991	10252426	10255417	Low density lipoprotein increased	Investigations
etoricoxib	inappropriate antidiuretic hormone secretion	6	4181	4187	2985	10248245	10251230	2991	10252426	10255417	Inappropriate antidiuretic hormone secretion	Metabolism and nutrition disorders
etoricoxib	cervix carcinoma	3	2408	2411	2988	10250018	10253006	2991	10252426	10255417	Cervix carcinoma	Neoplasms benign, malignant and unspecified (incl cysts and polyps)
etoricoxib	nightmare	26	16446	16472	2965	10235980	10238945	2991	10252426	10255417	Nightmare	Psychiatric disorders
etoricoxib	renal failure chronic	3	2466	2469	2988	10249960	10252948	2991	10252426	10255417	Chronic kidney disease	Renal and urinary disorders
etoricoxib	anosmia	5	3728	3733	2986	10248698	10251684	2991	10252426	10255417	Anosmia	Respiratory, thoracic and mediastinal disorders
etoricoxib	ovarian cyst	5	3730	3735	2986	10248696	10251682	2991	10252426	10255417	Ovarian cyst	Reproductive system and breast disorders
etoricoxib	drug interaction	106	67371	67477	2885	10185055	10187940	2991	10252426	10255417	Drug interaction	General disorders and administration site conditions
etoricoxib	hypothermia	6	4424	4430	2985	10248002	10250987	2991	10252426	10255417	Hypothermia	General disorders and administration site conditions
etoricoxib	hypercalcaemia	6	4465	4471	2985	10247961	10250946	2991	10252426	10255417	Hypercalcaemia	Metabolism and nutrition disorders
etoricoxib	large intestine polyp	3	2564	2567	2988	10249862	10252850	2991	10252426	10255417	Large intestine polyp	Gastrointestinal disorders
etoricoxib	metastasis	4	3222	3226	2987	10249204	10252191	2991	10252426	10255417	Metastasis	Neoplasms benign, malignant and unspecified (incl cysts and polyps)
etoricoxib	tachypnoea	7	5184	5191	2984	10247242	10250226	2991	10252426	10255417	Tachypnoea	Respiratory, thoracic and mediastinal disorders
etoricoxib	peripheral arterial occlusive disease	4	1589	1593	2987	10250837	10253824	2991	10252426	10255417	Peripheral arterial occlusive disease	Vascular disorders
etoricoxib	eye inflammation	5	3907	3912	2986	10248519	10251505	2991	10252426	10255417	Eye inflammation	Eye disorders
etoricoxib	oedema	31	20853	20884	2960	10231573	10234533	2991	10252426	10255417	Oedema	General disorders and administration site conditions
etoricoxib	pigmentation disorder	3	2629	2632	2988	10249797	10252785	2991	10252426	10255417	Pigmentation disorder	Skin and subcutaneous tissue disorders
etoricoxib	graft versus host disease	3	2639	2642	2988	10249787	10252775	2991	10252426	10255417	Graft versus host disease	Immune system disorders
etoricoxib	liver function test abnormal	17	11895	11912	2974	10240531	10243505	2991	10252426	10255417	Liver function test abnormal	Investigations
etoricoxib	splenomegaly	6	4629	4635	2985	10247797	10250782	2991	10252426	10255417	Splenomegaly	Blood and lymphatic system disorders
etoricoxib	osteomyelitis	9	6624	6633	2982	10245802	10248784	2991	10252426	10255417	Osteomyelitis	Infections and infestations
etoricoxib	drug abuse	67	45057	45124	2924	10207369	10210293	2991	10252426	10255417	Drug abuse	Psychiatric disorders
etoricoxib	aspartate aminotransferase increased	24	16596	16620	2967	10235830	10238797	2991	10252426	10255417	Aspartate aminotransferase increased	Investigations
etoricoxib	hyperkalaemia	19	13297	13316	2972	10239129	10242101	2991	10252426	10255417	Hyperkalaemia	Metabolism and nutrition disorders
etoricoxib	meningitis	3	2660	2663	2988	10249766	10252754	2991	10252426	10255417	Meningitis	Infections and infestations
etoricoxib	pruritus generalised	14	10003	10017	2977	10242423	10245400	2991	10252426	10255417	Pruritus	Skin and subcutaneous tissue disorders
etoricoxib	decreased activity	6	4672	4678	2985	10247754	10250739	2991	10252426	10255417	Decreased activity	General disorders and administration site conditions
etoricoxib	vitreous floaters	5	4018	4023	2986	10248408	10251394	2991	10252426	10255417	Vitreous floaters	Eye disorders
etoricoxib	mouth swelling	3	2694	2697	2988	10249732	10252720	2991	10252426	10255417	Mouth swelling	Immune system disorders
etoricoxib	joint range of motion decreased	5	4059	4064	2986	10248367	10251353	2991	10252426	10255417	Joint range of motion decreased	Musculoskeletal and connective tissue disorders
etoricoxib	uterine leiomyoma	3	2710	2713	2988	10249716	10252704	2991	10252426	10255417	Uterine leiomyoma	Reproductive system and breast disorders
etoricoxib	oral mucosal blistering	3	2729	2732	2988	10249697	10252685	2991	10252426	10255417	Oral mucosal blistering	Gastrointestinal disorders
etoricoxib	raynaud's phenomenon	4	1974	1978	2987	10250452	10253439	2991	10252426	10255417	Raynaud's phenomenon	Vascular disorders
etoricoxib	foot deformity	5	4143	4148	2986	10248283	10251269	2991	10252426	10255417	Foot deformity	Musculoskeletal and connective tissue disorders
etoricoxib	bone disorder	10	7606	7616	2981	10244820	10247801	2991	10252426	10255417	Bone disorder	Musculoskeletal and connective tissue disorders
etoricoxib	vitamin d deficiency	4	3460	3464	2987	10248966	10251953	2991	10252426	10255417	Vitamin D deficiency	Metabolism and nutrition disorders
etoricoxib	neuralgia	13	9735	9748	2978	10242691	10245669	2991	10252426	10255417	Neuralgia	Nervous system disorders
etoricoxib	lower respiratory tract infection	22	16203	16225	2969	10236223	10239192	2991	10252426	10255417	Lower respiratory tract infection	Respiratory, thoracic and mediastinal disorders
etoricoxib	personality change	5	4238	4243	2986	10248188	10251174	2991	10252426	10255417	Personality change	Psychiatric disorders
etoricoxib	neutrophilia	3	2836	2839	2988	10249590	10252578	2991	10252426	10255417	Neutrophilia	Blood and lymphatic system disorders
etoricoxib	blood disorder	4	3591	3595	2987	10248835	10251822	2991	10252426	10255417	Blood disorder	Blood and lymphatic system disorders
etoricoxib	myopathy	4	3594	3598	2987	10248832	10251819	2991	10252426	10255417	Myopathy	Musculoskeletal and connective tissue disorders
etoricoxib	restless legs syndrome	10	8013	8023	2981	10244413	10247394	2991	10252426	10255417	Restless legs syndrome	Musculoskeletal and connective tissue disorders
etoricoxib	skin reaction	7	5854	5861	2984	10246572	10249556	2991	10252426	10255417	Skin reaction	Skin and subcutaneous tissue disorders
etoricoxib	aphasia	16	12475	12491	2975	10239951	10242926	2991	10252426	10255417	Aphasia	Nervous system disorders
etoricoxib	ulcer	8	6617	6625	2983	10245809	10248792	2991	10252426	10255417	Ulcer	General disorders and administration site conditions
etoricoxib	facial paralysis	4	3720	3724	2987	10248706	10251693	2991	10252426	10255417	Facial paralysis	Nervous system disorders
etoricoxib	cardiac failure acute	4	2494	2498	2987	10249932	10252919	2991	10252426	10255417	Cardiac failure acute	Cardiac disorders
etoricoxib	diabetes mellitus inadequate control	9	7461	7470	2982	10244965	10247947	2991	10252426	10255417	Diabetes mellitus inadequate control	Endocrine disorders
etoricoxib	cardiomegaly	4	4165	4169	2987	10248261	10251248	2991	10252426	10255417	Cardiomegaly	Cardiac disorders
etoricoxib	alanine aminotransferase increased	26	20209	20235	2965	10232217	10235182	2991	10252426	10255417	Alanine aminotransferase increased	Investigations
etoricoxib	malignant melanoma	8	6740	6748	2983	10245686	10248669	2991	10252426	10255417	Malignant melanoma	Neoplasms benign, malignant and unspecified (incl cysts and polyps)
etoricoxib	oral herpes	10	8279	8289	2981	10244147	10247128	2991	10252426	10255417	Oral herpes	Infections and infestations
etoricoxib	concomitant disease aggravated	3	3068	3071	2988	10249358	10252346	2991	10252426	10255417	Concomitant disease aggravated	General disorders and administration site conditions
etoricoxib	myocarditis	4	4219	4223	2987	10248207	10251194	2991	10252426	10255417	Myocarditis	Cardiac disorders
etoricoxib	lupus-like syndrome	3	3103	3106	2988	10249323	10252311	2991	10252426	10255417	Lupus-like syndrome	Skin and subcutaneous tissue disorders
etoricoxib	multiple organ dysfunction syndrome	13	10868	10881	2978	10241558	10244536	2991	10252426	10255417	Multiple organ dysfunction syndrome	General disorders and administration site conditions
etoricoxib	hysterectomy	3	3128	3131	2988	10249298	10252286	2991	10252426	10255417	Hysterectomy	Surgical and medical procedures
etoricoxib	tooth abscess	4	3923	3927	2987	10248503	10251490	2991	10252426	10255417	Tooth abscess	Gastrointestinal disorders
etoricoxib	tendonitis	7	6300	6307	2984	10246126	10249110	2991	10252426	10255417	Tendonitis	Injury, poisoning and procedural complications
etoricoxib	rash maculo-papular	9	7892	7901	2982	10244534	10247516	2991	10252426	10255417	Rash maculo-papular	Skin and subcutaneous tissue disorders
etoricoxib	immunosuppression	3	3159	3162	2988	10249267	10252255	2991	10252426	10255417	Immunosuppression	Immune system disorders
etoricoxib	sensation of foreign body	3	3163	3166	2988	10249263	10252251	2991	10252426	10255417	Sensation of foreign body	General disorders and administration site conditions
etoricoxib	neck pain	26	21375	21401	2965	10231051	10234016	2991	10252426	10255417	Neck pain	Musculoskeletal and connective tissue disorders
etoricoxib	sudden death	4	3959	3963	2987	10248467	10251454	2991	10252426	10255417	Sudden death	General disorders and administration site conditions
etoricoxib	live birth	3	3181	3184	2988	10249245	10252233	2991	10252426	10255417	Live birth	Pregnancy, puerperium and perinatal conditions
etoricoxib	bronchospasm	5	4781	4786	2986	10247645	10250631	2991	10252426	10255417	Bronchospasm	Respiratory, thoracic and mediastinal disorders
etoricoxib	blood creatinine increased	30	24744	24774	2961	10227682	10230643	2991	10252426	10255417	Blood creatinine increased	Investigations
etoricoxib	cyst	5	4794	4799	2986	10247632	10250618	2991	10252426	10255417	Cyst	Neoplasms benign, malignant and unspecified (incl cysts and polyps)
etoricoxib	leukopenia	22	18386	18408	2969	10234040	10237009	2991	10252426	10255417	Leukopenia	Blood and lymphatic system disorders
etoricoxib	hyponatraemia	26	21609	21635	2965	10230817	10233782	2991	10252426	10255417	Hyponatraemia	Metabolism and nutrition disorders
etoricoxib	motor dysfunction	4	4019	4023	2987	10248407	10251394	2991	10252426	10255417	Motor dysfunction	Nervous system disorders
etoricoxib	speech disorder	27	22553	22580	2964	10229873	10232837	2991	10252426	10255417	Speech disorder	Nervous system disorders
etoricoxib	therapy partial responder	5	4834	4839	2986	10247592	10250578	2991	10252426	10255417	Therapy partial responder	General disorders and administration site conditions
etoricoxib	c-reactive protein increased	13	11326	11339	2978	10241100	10244078	2991	10252426	10255417	C-reactive protein increased	Investigations
etoricoxib	blister	25	21067	21092	2966	10231359	10234325	2991	10252426	10255417	Blister	Skin and subcutaneous tissue disorders
etoricoxib	diverticulitis	12	10540	10552	2979	10241886	10244865	2991	10252426	10255417	Diverticulitis	Gastrointestinal disorders
etoricoxib	feeding disorder	8	7331	7339	2983	10245095	10248078	2991	10252426	10255417	Feeding disorder	Psychiatric disorders
etoricoxib	tubulointerstitial nephritis	11	9789	9800	2980	10242637	10245617	2991	10252426	10255417	Tubulointerstitial nephritis	Renal and urinary disorders
etoricoxib	spinal compression fracture	3	3277	3280	2988	10249149	10252137	2991	10252426	10255417	Spinal compression fracture	Metabolism and nutrition disorders
etoricoxib	lactic acidosis	17	14990	15007	2974	10237436	10240410	2991	10252426	10255417	Lactic acidosis	Metabolism and nutrition disorders
etoricoxib	disseminated intravascular coagulation	4	4867	4871	2987	10247559	10250546	2991	10252426	10255417	Disseminated intravascular coagulation	Vascular disorders
etoricoxib	mass	6	5848	5854	2985	10246578	10249563	2991	10252426	10255417	Mass	General disorders and administration site conditions
etoricoxib	gastric ulcer	8	7532	7540	2983	10244894	10247877	2991	10252426	10255417	Gastric ulcer	Gastrointestinal disorders
etoricoxib	carpal tunnel syndrome	5	5022	5027	2986	10247404	10250390	2991	10252426	10255417	Carpal tunnel syndrome	Nervous system disorders
etoricoxib	cardiovascular insufficiency	3	643	646	2988	10251783	10254771	2991	10252426	10255417	Cardiovascular insufficiency	Cardiac disorders
etoricoxib	staphylococcal infection	13	11792	11805	2978	10240634	10243612	2991	10252426	10255417	Staphylococcal infection	Infections and infestations
etoricoxib	aortic arteriosclerosis	3	753	756	2988	10251673	10254661	2991	10252426	10255417	Aortic arteriosclerosis	Vascular disorders
etoricoxib	melaena	10	9305	9315	2981	10243121	10246102	2991	10252426	10255417	Melaena	Gastrointestinal disorders
etoricoxib	tooth infection	5	5104	5109	2986	10247322	10250308	2991	10252426	10255417	Tooth infection	Gastrointestinal disorders
etoricoxib	hepatotoxicity	11	10317	10328	2980	10242109	10245089	2991	10252426	10255417	Hepatotoxicity	Hepatobiliary disorders
etoricoxib	toothache	7	6886	6893	2984	10245540	10248524	2991	10252426	10255417	Toothache	Gastrointestinal disorders
etoricoxib	rash macular	12	11219	11231	2979	10241207	10244186	2991	10252426	10255417	Rash macular	Skin and subcutaneous tissue disorders
etoricoxib	micturition urgency	4	4323	4327	2987	10248103	10251090	2991	10252426	10255417	Micturition urgency	Renal and urinary disorders
etoricoxib	blood alkaline phosphatase increased	8	7803	7811	2983	10244623	10247606	2991	10252426	10255417	Blood alkaline phosphatase increased	Investigations
etoricoxib	migraine with aura	3	1033	1036	2988	10251393	10254381	2991	10252426	10255417	Migraine with aura	Vascular disorders
etoricoxib	throat tightness	11	10416	10427	2980	10242010	10244990	2991	10252426	10255417	Throat tightness	Psychiatric disorders
etoricoxib	rash pruritic	22	20030	20052	2969	10232396	10235365	2991	10252426	10255417	Rash pruritic	Skin and subcutaneous tissue disorders
etoricoxib	hepatitis	10	9624	9634	2981	10242802	10245783	2991	10252426	10255417	Hepatitis	Hepatobiliary disorders
etoricoxib	stevens-johnson syndrome	9	8807	8816	2982	10243619	10246601	2991	10252426	10255417	Stevens-Johnson syndrome	Skin and subcutaneous tissue disorders
etoricoxib	femur fracture	17	15879	15896	2974	10236547	10239521	2991	10252426	10255417	Femur fracture	Musculoskeletal and connective tissue disorders
etoricoxib	heart valve incompetence	3	1246	1249	2988	10251180	10254168	2991	10252426	10255417	Heart valve incompetence	Cardiac disorders
etoricoxib	hip arthroplasty	5	5305	5310	2986	10247121	10250107	2991	10252426	10255417	Hip arthroplasty	Surgical and medical procedures
etoricoxib	eye swelling	16	15218	15234	2975	10237208	10240183	2991	10252426	10255417	Eye swelling	Eye disorders
etoricoxib	acute hepatic failure	6	6275	6281	2985	10246151	10249136	2991	10252426	10255417	Acute hepatic failure	Hepatobiliary disorders
etoricoxib	acute pulmonary oedema	3	1724	1727	2988	10250702	10253690	2991	10252426	10255417	Acute pulmonary oedema	Cardiac disorders
etoricoxib	obesity	5	5426	5431	2986	10247000	10249986	2991	10252426	10255417	Obesity	Metabolism and nutrition disorders
etoricoxib	sleep apnoea syndrome	7	7272	7279	2984	10245154	10248138	2991	10252426	10255417	Sleep apnoea syndrome	Respiratory, thoracic and mediastinal disorders
etoricoxib	blood lactate dehydrogenase increased	4	4549	4553	2987	10247877	10250864	2991	10252426	10255417	Blood lactate dehydrogenase increased	Investigations
etoricoxib	sluggishness	4	4561	4565	2987	10247865	10250852	2991	10252426	10255417	Sluggishness	General disorders and administration site conditions
etoricoxib	renal impairment	40	37466	37506	2951	10214960	10217911	2991	10252426	10255417	Renal impairment	Renal and urinary disorders
etoricoxib	urticaria	72	66753	66825	2919	10185673	10188592	2991	10252426	10255417	Urticaria	Immune system disorders
etoricoxib	dyspepsia	43	40692	40735	2948	10211734	10214682	2991	10252426	10255417	Dyspepsia	Gastrointestinal disorders
etoricoxib	hiatus hernia	4	4623	4627	2987	10247803	10250790	2991	10252426	10255417	Hiatus hernia	Respiratory, thoracic and mediastinal disorders
etoricoxib	viral infection	12	12090	12102	2979	10240336	10243315	2991	10252426	10255417	Viral infection	Infections and infestations
etoricoxib	proteinuria	7	7458	7465	2984	10244968	10247952	2991	10252426	10255417	Proteinuria	Renal and urinary disorders
etoricoxib	drug reaction with eosinophilia and systemic symptoms	13	13175	13188	2978	10239251	10242229	2991	10252426	10255417	Drug reaction with eosinophilia and systemic symptoms	Immune system disorders
etoricoxib	pleural effusion	23	22589	22612	2968	10229837	10232805	2991	10252426	10255417	Pleural effusion	Respiratory, thoracic and mediastinal disorders
etoricoxib	urinary retention	13	13182	13195	2978	10239244	10242222	2991	10252426	10255417	Urinary retention	Renal and urinary disorders
etoricoxib	hepatic function abnormal	14	14332	14346	2977	10238094	10241071	2991	10252426	10255417	Hepatic function abnormal	Hepatobiliary disorders
etoricoxib	middle insomnia	6	6692	6698	2985	10245734	10248719	2991	10252426	10255417	Middle insomnia	Psychiatric disorders
etoricoxib	pancytopenia	20	20325	20345	2971	10232101	10235072	2991	10252426	10255417	Pancytopenia	Blood and lymphatic system disorders
etoricoxib	rib fracture	7	7776	7783	2984	10244650	10247634	2991	10252426	10255417	Rib fracture	Injury, poisoning and procedural complications
etoricoxib	congestive cardiomyopathy	3	1915	1918	2988	10250511	10253499	2991	10252426	10255417	Congestive cardiomyopathy	Cardiac disorders
etoricoxib	haematochezia	20	20588	20608	2971	10231838	10234809	2991	10252426	10255417	Haematochezia	Gastrointestinal disorders
etoricoxib	haematemesis	9	9847	9856	2982	10242579	10245561	2991	10252426	10255417	Haematemesis	Gastrointestinal disorders
etoricoxib	rash generalised	11	11828	11839	2980	10240598	10243578	2991	10252426	10255417	Rash	Skin and subcutaneous tissue disorders
etoricoxib	renal failure acute	95	85674	85769	2896	10166752	10169648	2991	10252426	10255417	Acute kidney injury	Renal and urinary disorders
etoricoxib	fibromyalgia	8	8933	8941	2983	10243493	10246476	2991	10252426	10255417	Fibromyalgia	Musculoskeletal and connective tissue disorders
etoricoxib	acne	14	15095	15109	2977	10237331	10240308	2991	10252426	10255417	Acne	Skin and subcutaneous tissue disorders
etoricoxib	dehydration	45	46314	46359	2946	10206112	10209058	2991	10252426	10255417	Dehydration	Metabolism and nutrition disorders
etoricoxib	tendon rupture	4	5039	5043	2987	10247387	10250374	2991	10252426	10255417	Tendon rupture	Injury, poisoning and procedural complications
etoricoxib	arthralgia	160	163176	163336	2831	10089250	10092081	2991	10252426	10255417	Arthralgia	Musculoskeletal and connective tissue disorders
etoricoxib	photosensitivity reaction	6	7203	7209	2985	10245223	10248208	2991	10252426	10255417	Photosensitivity reaction	Skin and subcutaneous tissue disorders
etoricoxib	mucosal inflammation	8	9379	9387	2983	10243047	10246030	2991	10252426	10255417	Mucosal inflammation	General disorders and administration site conditions
etoricoxib	musculoskeletal stiffness	34	36488	36522	2957	10215938	10218895	2991	10252426	10255417	Musculoskeletal stiffness	Musculoskeletal and connective tissue disorders
etoricoxib	paranoia	6	7364	7370	2985	10245062	10248047	2991	10252426	10255417	Paranoia	Psychiatric disorders
etoricoxib	bacterial infection	5	6380	6385	2986	10246046	10249032	2991	10252426	10255417	Bacterial infection	Infections and infestations
etoricoxib	anaemia	66	71705	71771	2925	10180721	10183646	2991	10252426	10255417	Anaemia	Blood and lymphatic system disorders
meloxicam	pain in extremity	992	121032	122024	24115	10109278	10133393	25107	10230310	10255417	Pain in extremity	Musculoskeletal and connective tissue disorders
meloxicam	chronic kidney disease	787	55264	56051	24320	10175046	10199366	25107	10230310	10255417	Chronic kidney disease	Renal and urinary disorders
meloxicam	rheumatoid arthritis	719	41955	42674	24388	10188355	10212743	25107	10230310	10255417	Rheumatoid arthritis	Immune system disorders
meloxicam	musculoskeletal stiffness	655	35867	36522	24452	10194443	10218895	25107	10230310	10255417	Musculoskeletal stiffness	Musculoskeletal and connective tissue disorders
meloxicam	peripheral swelling	603	61873	62476	24504	10168437	10192941	25107	10230310	10255417	Peripheral swelling	General disorders and administration site conditions
meloxicam	acute kidney injury	599	72304	72903	24508	10158006	10182514	25107	10230310	10255417	Acute kidney injury	Renal and urinary disorders
meloxicam	drug intolerance	477	45290	45767	24630	10185020	10209650	25107	10230310	10255417	Drug intolerance	General disorders and administration site conditions
meloxicam	musculoskeletal pain	384	21179	21563	24723	10209131	10233854	25107	10230310	10255417	Musculoskeletal pain	Musculoskeletal and connective tissue disorders
meloxicam	fibromyalgia	340	8601	8941	24767	10221709	10246476	25107	10230310	10255417	Fibromyalgia	Musculoskeletal and connective tissue disorders
meloxicam	mobility decreased	307	28591	28898	24800	10201719	10226519	25107	10230310	10255417	Mobility decreased	General disorders and administration site conditions
meloxicam	gastrooesophageal reflux disease	293	32132	32425	24814	10198178	10222992	25107	10230310	10255417	Gastrooesophageal reflux disease	Gastrointestinal disorders
meloxicam	psoriatic arthropathy	290	14977	15267	24817	10215333	10240150	25107	10230310	10255417	Psoriatic arthropathy	Immune system disorders
meloxicam	neck pain	287	21114	21401	24820	10209196	10234016	25107	10230310	10255417	Neck pain	Musculoskeletal and connective tissue disorders
meloxicam	dry eye	236	17517	17753	24871	10212793	10237664	25107	10230310	10255417	Dry eye	Eye disorders
meloxicam	rash pruritic	219	19833	20052	24888	10210477	10235365	25107	10230310	10255417	Rash pruritic	Skin and subcutaneous tissue disorders
meloxicam	therapeutic product effect decreased	199	17297	17496	24908	10213013	10237921	25107	10230310	10255417	Therapeutic product effect decreased	General disorders and administration site conditions
meloxicam	ankylosing spondylitis	193	4999	5192	24914	10225311	10250225	25107	10230310	10255417	Ankylosing spondylitis	Immune system disorders
meloxicam	cataract	184	21927	22111	24923	10208383	10233306	25107	10230310	10255417	Cataract	Eye disorders
meloxicam	bone density decreased	179	21172	21351	24928	10209138	10234066	25107	10230310	10255417	Bone density decreased	Investigations
meloxicam	hand deformity	175	3347	3522	24932	10226963	10251895	25107	10230310	10255417	Hand deformity	Musculoskeletal and connective tissue disorders
meloxicam	c-reactive protein increased	172	11167	11339	24935	10219143	10244078	25107	10230310	10255417	C-reactive protein increased	Investigations
meloxicam	upper respiratory tract infection	161	16919	17080	24946	10213391	10238337	25107	10230310	10255417	Upper respiratory tract infection	Respiratory, thoracic and mediastinal disorders
meloxicam	loss of personal independence in daily activities	161	18677	18838	24946	10211633	10236579	25107	10230310	10255417	Loss of personal independence in daily activities	Social circumstances
meloxicam	end stage renal disease	158	12443	12601	24949	10217867	10242816	25107	10230310	10255417	End stage renal disease	Renal and urinary disorders
meloxicam	contraindicated drug administered	150	11705	11855	24957	10218605	10243562	25107	10230310	10255417	Contraindicated product administered	Injury, poisoning and procedural complications
meloxicam	blood count abnormal	150	14017	14167	24957	10216293	10241250	25107	10230310	10255417	Full blood count abnormal	Investigations
meloxicam	rash maculo-papular	146	7755	7901	24961	10222555	10247516	25107	10230310	10255417	Rash maculo-papular	Skin and subcutaneous tissue disorders
meloxicam	pulmonary toxicity	144	2742	2886	24963	10227568	10252531	25107	10230310	10255417	Pulmonary toxicity	Respiratory, thoracic and mediastinal disorders
meloxicam	respiratory tract infection	125	9450	9575	24982	10220860	10245842	25107	10230310	10255417	Respiratory tract infection	Infections and infestations
meloxicam	crepitations	119	1014	1133	24988	10229296	10254284	25107	10230310	10255417	Crepitations	General disorders and administration site conditions
meloxicam	rheumatoid nodule	118	954	1072	24989	10229356	10254345	25107	10230310	10255417	Rheumatoid nodule	Immune system disorders
meloxicam	pulmonary mass	115	5015	5130	24992	10225295	10250287	25107	10230310	10255417	Pulmonary mass	Respiratory, thoracic and mediastinal disorders
meloxicam	sleep apnoea syndrome	113	7166	7279	24994	10223144	10248138	25107	10230310	10255417	Sleep apnoea syndrome	Respiratory, thoracic and mediastinal disorders
meloxicam	tubulointerstitial nephritis	111	9689	9800	24996	10220621	10245617	25107	10230310	10255417	Tubulointerstitial nephritis	Renal and urinary disorders
meloxicam	impaired work ability	108	10092	10200	24999	10220218	10245217	25107	10230310	10255417	Impaired work ability	Social circumstances
meloxicam	ulcer	106	6519	6625	25001	10223791	10248792	25107	10230310	10255417	Ulcer	General disorders and administration site conditions
meloxicam	multiple allergies	104	3357	3461	25003	10226953	10251956	25107	10230310	10255417	Multiple allergies	Immune system disorders
meloxicam	obstructive airways disorder	97	4307	4404	25010	10226003	10251013	25107	10230310	10255417	Obstructive airways disorder	Respiratory, thoracic and mediastinal disorders
meloxicam	upper-airway cough syndrome	96	3301	3397	25011	10227009	10252020	25107	10230310	10255417	Upper-airway cough syndrome	Respiratory, thoracic and mediastinal disorders
meloxicam	knee arthroplasty	95	7017	7112	25012	10223293	10248305	25107	10230310	10255417	Knee arthroplasty	Surgical and medical procedures
meloxicam	viral upper respiratory tract infection	89	1918	2007	25018	10228392	10253410	25107	10230310	10255417	Viral upper respiratory tract infection	Infections and infestations
meloxicam	tenderness	89	4336	4425	25018	10225974	10250992	25107	10230310	10255417	Tenderness	General disorders and administration site conditions
meloxicam	eosinophil count increased	88	3116	3204	25019	10227194	10252213	25107	10230310	10255417	Eosinophil count increased	Investigations
meloxicam	intervertebral disc protrusion	88	7629	7717	25019	10222681	10247700	25107	10230310	10255417	Intervertebral disc protrusion	Musculoskeletal and connective tissue disorders
meloxicam	gastric ulcer	85	7455	7540	25022	10222855	10247877	25107	10230310	10255417	Gastric ulcer	Gastrointestinal disorders
meloxicam	bronchial secretion retention	84	461	545	25023	10229849	10254872	25107	10230310	10255417	Bronchial secretion retention	Respiratory, thoracic and mediastinal disorders
meloxicam	photophobia	83	7038	7121	25024	10223272	10248296	25107	10230310	10255417	Photophobia	Eye disorders
meloxicam	vital capacity decreased	82	141	223	25025	10230169	10255194	25107	10230310	10255417	Vital capacity decreased	Investigations
meloxicam	sputum culture positive	82	121	203	25025	10230189	10255214	25107	10230310	10255417	Sputum culture positive	Investigations
meloxicam	neuralgia	82	9666	9748	25025	10220644	10245669	25107	10230310	10255417	Neuralgia	Nervous system disorders
meloxicam	reversible airways obstruction	82	236	318	25025	10230074	10255099	25107	10230310	10255417	Reversible airways obstruction	Respiratory, thoracic and mediastinal disorders
meloxicam	nephrogenic anaemia	82	1887	1969	25025	10228423	10253448	25107	10230310	10255417	Nephrogenic anaemia	Renal and urinary disorders
meloxicam	grip strength decreased	80	2804	2884	25027	10227506	10252533	25107	10230310	10255417	Grip strength decreased	Investigations
meloxicam	rheumatoid lung	80	287	367	25027	10230023	10255050	25107	10230310	10255417	Rheumatoid lung	Respiratory, thoracic and mediastinal disorders
meloxicam	gastric haemorrhage	80	5916	5996	25027	10224394	10249421	25107	10230310	10255417	Gastric haemorrhage	Gastrointestinal disorders
meloxicam	nodule	79	5081	5160	25028	10225229	10250257	25107	10230310	10255417	Nodule	General disorders and administration site conditions
meloxicam	rebound acid hypersecretion	77	2574	2651	25030	10227736	10252766	25107	10230310	10255417	Rebound acid hypersecretion	Gastrointestinal disorders
meloxicam	musculoskeletal discomfort	76	6971	7047	25031	10223339	10248370	25107	10230310	10255417	Musculoskeletal discomfort	Musculoskeletal and connective tissue disorders
meloxicam	conjunctivitis infective	76	7052	7128	25031	10223258	10248289	25107	10230310	10255417	Conjunctivitis	Eye disorders
meloxicam	deformity	74	6652	6726	25033	10223658	10248691	25107	10230310	10255417	Deformity	General disorders and administration site conditions
meloxicam	gastritis	73	9401	9474	25034	10220909	10245943	25107	10230310	10255417	Gastritis	Gastrointestinal disorders
meloxicam	foot fracture	71	7541	7612	25036	10222769	10247805	25107	10230310	10255417	Foot fracture	Musculoskeletal and connective tissue disorders
meloxicam	bunion	71	4391	4462	25036	10225919	10250955	25107	10230310	10255417	Foot deformity	Musculoskeletal and connective tissue disorders
meloxicam	intervertebral disc degeneration	70	3207	3277	25037	10227103	10252140	25107	10230310	10255417	Intervertebral disc degeneration	Musculoskeletal and connective tissue disorders
meloxicam	feeling jittery	69	8090	8159	25038	10222220	10247258	25107	10230310	10255417	Feeling jittery	General disorders and administration site conditions
meloxicam	allergy to chemicals	68	463	531	25039	10229847	10254886	25107	10230310	10255417	Allergy to chemicals	Immune system disorders
meloxicam	ankle fracture	65	6217	6282	25042	10224093	10249135	25107	10230310	10255417	Ankle fracture	Musculoskeletal and connective tissue disorders
meloxicam	carpal tunnel syndrome	63	4964	5027	25044	10225346	10250390	25107	10230310	10255417	Carpal tunnel syndrome	Nervous system disorders
meloxicam	flank pain	61	3378	3439	25046	10226932	10251978	25107	10230310	10255417	Flank pain	General disorders and administration site conditions
meloxicam	duodenal ulcer	61	2548	2609	25046	10227762	10252808	25107	10230310	10255417	Duodenal ulcer	Gastrointestinal disorders
meloxicam	hip arthroplasty	60	5250	5310	25047	10225060	10250107	25107	10230310	10255417	Hip arthroplasty	Surgical and medical procedures
meloxicam	atelectasis	60	2772	2832	25047	10227538	10252585	25107	10230310	10255417	Atelectasis	Respiratory, thoracic and mediastinal disorders
meloxicam	pre-existing condition improved	59	3016	3075	25048	10227294	10252342	25107	10230310	10255417	Pre-existing condition improved	General disorders and administration site conditions
meloxicam	back disorder	58	7392	7450	25049	10222918	10247967	25107	10230310	10255417	Back disorder	Musculoskeletal and connective tissue disorders
meloxicam	nerve compression	57	3280	3337	25050	10227030	10252080	25107	10230310	10255417	Nerve compression	Nervous system disorders
meloxicam	exostosis	57	2850	2907	25050	10227460	10252510	25107	10230310	10255417	Exostosis	Musculoskeletal and connective tissue disorders
meloxicam	antinuclear antibody positive	56	918	974	25051	10229392	10254443	25107	10230310	10255417	Antinuclear antibody positive	Investigations
meloxicam	sciatica	56	4945	5001	25051	10225365	10250416	25107	10230310	10255417	Sciatica	Musculoskeletal and connective tissue disorders
meloxicam	accident	54	5304	5358	25053	10225006	10250059	25107	10230310	10255417	Accident	Injury, poisoning and procedural complications
meloxicam	pleuritic pain	53	912	965	25054	10229398	10254452	25107	10230310	10255417	Pleuritic pain	Respiratory, thoracic and mediastinal disorders
meloxicam	cushingoid	51	1203	1254	25056	10229107	10254163	25107	10230310	10255417	Cushingoid	Endocrine disorders
meloxicam	tenosynovitis stenosans	49	196	245	25058	10230114	10255172	25107	10230310	10255417	Tenosynovitis stenosans	Musculoskeletal and connective tissue disorders
meloxicam	red blood cell sedimentation rate increased	47	3226	3273	25060	10227084	10252144	25107	10230310	10255417	Red blood cell sedimentation rate increased	Investigations
meloxicam	hiatus hernia	47	4580	4627	25060	10225730	10250790	25107	10230310	10255417	Hiatus hernia	Respiratory, thoracic and mediastinal disorders
meloxicam	scleritis	47	564	611	25060	10229746	10254806	25107	10230310	10255417	Scleritis	Immune system disorders
meloxicam	uveitis	46	5286	5332	25061	10225024	10250085	25107	10230310	10255417	Uveitis	Eye disorders
meloxicam	linear iga disease	44	865	909	25063	10229445	10254508	25107	10230310	10255417	Linear IgA disease	Skin and subcutaneous tissue disorders
meloxicam	rotator cuff syndrome	42	4670	4712	25065	10225640	10250705	25107	10230310	10255417	Rotator cuff syndrome	Musculoskeletal and connective tissue disorders
meloxicam	hyperparathyroidism secondary	41	884	925	25066	10229426	10254492	25107	10230310	10255417	Hyperparathyroidism secondary	Metabolism and nutrition disorders
meloxicam	helicobacter infection	41	2154	2195	25066	10228156	10253222	25107	10230310	10255417	Helicobacter infection	Infections and infestations
meloxicam	bronchitis chronic	41	792	833	25066	10229518	10254584	25107	10230310	10255417	Bronchitis chronic	Respiratory, thoracic and mediastinal disorders
meloxicam	knee operation	40	3759	3799	25067	10226551	10251618	25107	10230310	10255417	Knee operation	Surgical and medical procedures
meloxicam	sinus congestion	39	4784	4823	25068	10225526	10250594	25107	10230310	10255417	Sinus congestion	Respiratory, thoracic and mediastinal disorders
meloxicam	tendon disorder	38	2574	2612	25069	10227736	10252805	25107	10230310	10255417	Tendon disorder	Injury, poisoning and procedural complications
meloxicam	vitamin d decreased	36	3373	3409	25071	10226937	10252008	25107	10230310	10255417	Vitamin D decreased	Investigations
meloxicam	hair disorder	36	3806	3842	25071	10226504	10251575	25107	10230310	10255417	Hair disorder	Skin and subcutaneous tissue disorders
meloxicam	tooth abscess	36	3891	3927	25071	10226419	10251490	25107	10230310	10255417	Tooth abscess	Gastrointestinal disorders
meloxicam	muscle strain	35	3408	3443	25072	10226902	10251974	25107	10230310	10255417	Muscle strain	Injury, poisoning and procedural complications
meloxicam	bone erosion	34	955	989	25073	10229355	10254428	25107	10230310	10255417	Bone erosion	Musculoskeletal and connective tissue disorders
meloxicam	meniscus lesion	33	2618	2651	25074	10227692	10252766	25107	10230310	10255417	Meniscus injury	Musculoskeletal and connective tissue disorders
meloxicam	spinal column stenosis	33	3138	3171	25074	10227172	10252246	25107	10230310	10255417	Spinal stenosis	Musculoskeletal and connective tissue disorders
meloxicam	tendon pain	33	3427	3460	25074	10226883	10251957	25107	10230310	10255417	Tendon pain	Musculoskeletal and connective tissue disorders
meloxicam	spinal column injury	32	848	880	25075	10229462	10254537	25107	10230310	10255417	Spinal column injury	Musculoskeletal and connective tissue disorders
meloxicam	autoimmune hepatitis	32	2737	2769	25075	10227573	10252648	25107	10230310	10255417	Autoimmune hepatitis	Immune system disorders
meloxicam	impaired gastric emptying	32	2925	2957	25075	10227385	10252460	25107	10230310	10255417	Impaired gastric emptying	Gastrointestinal disorders
meloxicam	rheumatoid factor positive	31	1177	1208	25076	10229133	10254209	25107	10230310	10255417	Rheumatoid factor positive	Investigations
meloxicam	back injury	31	3777	3808	25076	10226533	10251609	25107	10230310	10255417	Back injury	Injury, poisoning and procedural complications
meloxicam	maculopathy	31	2266	2297	25076	10228044	10253120	25107	10230310	10255417	Maculopathy	Eye disorders
meloxicam	enthesopathy	30	574	604	25077	10229736	10254813	25107	10230310	10255417	Enthesopathy	Musculoskeletal and connective tissue disorders
meloxicam	finger deformity	30	1754	1784	25077	10228556	10253633	25107	10230310	10255417	Finger deformity	Musculoskeletal and connective tissue disorders
meloxicam	duodenal ulcer perforation	30	1085	1115	25077	10229225	10254302	25107	10230310	10255417	Duodenal ulcer perforation	Gastrointestinal disorders
meloxicam	ulcer haemorrhage	30	2837	2867	25077	10227473	10252550	25107	10230310	10255417	Ulcer haemorrhage	Vascular disorders
meloxicam	c-reactive protein abnormal	29	1473	1502	25078	10228837	10253915	25107	10230310	10255417	C-reactive protein abnormal	Investigations
meloxicam	demyelination	29	1463	1492	25078	10228847	10253925	25107	10230310	10255417	Demyelination	Nervous system disorders
meloxicam	humerus fracture	29	1767	1796	25078	10228543	10253621	25107	10230310	10255417	Humerus fracture	Musculoskeletal and connective tissue disorders
meloxicam	myofascial pain syndrome	29	183	212	25078	10230127	10255205	25107	10230310	10255417	Myofascial pain syndrome	Musculoskeletal and connective tissue disorders
meloxicam	wound dehiscence	28	1167	1195	25079	10229143	10254222	25107	10230310	10255417	Wound dehiscence	Injury, poisoning and procedural complications
meloxicam	parosmia	28	2783	2811	25079	10227527	10252606	25107	10230310	10255417	Parosmia	Respiratory, thoracic and mediastinal disorders
meloxicam	diverticulum	28	2730	2758	25079	10227580	10252659	25107	10230310	10255417	Diverticulum	Gastrointestinal disorders
meloxicam	lower gastrointestinal haemorrhage	27	3383	3410	25080	10226927	10252007	25107	10230310	10255417	Lower gastrointestinal haemorrhage	Gastrointestinal disorders
meloxicam	sjogren's syndrome	26	1856	1882	25081	10228454	10253535	25107	10230310	10255417	Sjogren's syndrome	Immune system disorders
meloxicam	renal tubular necrosis	26	3355	3381	25081	10226955	10252036	25107	10230310	10255417	Renal tubular necrosis	Renal and urinary disorders
meloxicam	affective disorder	25	3309	3334	25082	10227001	10252083	25107	10230310	10255417	Affective disorder	Psychiatric disorders
meloxicam	decreased interest	25	2818	2843	25082	10227492	10252574	25107	10230310	10255417	Decreased interest	Psychiatric disorders
meloxicam	sensitivity to weather change	25	2157	2182	25082	10228153	10253235	25107	10230310	10255417	Sensitivity to weather change	General disorders and administration site conditions
meloxicam	urine odour abnormal	25	2440	2465	25082	10227870	10252952	25107	10230310	10255417	Urine odour abnormal	Renal and urinary disorders
meloxicam	electrocardiogram qrs complex prolonged	24	2534	2558	25083	10227776	10252859	25107	10230310	10255417	Electrocardiogram QRS complex prolonged	Investigations
meloxicam	somnambulism	24	3004	3028	25083	10227306	10252389	25107	10230310	10255417	Somnambulism	Nervous system disorders
meloxicam	concussion	24	2821	2845	25083	10227489	10252572	25107	10230310	10255417	Concussion	Nervous system disorders
meloxicam	product administration interrupted	24	2626	2650	25083	10227684	10252767	25107	10230310	10255417	Product administration interrupted	Injury, poisoning and procedural complications
meloxicam	injection site vesicles	24	2392	2416	25083	10227918	10253001	25107	10230310	10255417	Injection site vesicles	Skin and subcutaneous tissue disorders
meloxicam	surgical failure	24	325	349	25083	10229985	10255068	25107	10230310	10255417	Surgical failure	General disorders and administration site conditions
meloxicam	gastric ulcer haemorrhage	24	2075	2099	25083	10228235	10253318	25107	10230310	10255417	Gastric ulcer haemorrhage	Gastrointestinal disorders
meloxicam	wound infection	23	2983	3006	25084	10227327	10252411	25107	10230310	10255417	Wound infection	Infections and infestations
meloxicam	plantar fasciitis	23	1208	1231	25084	10229102	10254186	25107	10230310	10255417	Plantar fasciitis	Musculoskeletal and connective tissue disorders
meloxicam	fixed eruption	23	774	797	25084	10229536	10254620	25107	10230310	10255417	Fixed eruption	Immune system disorders
meloxicam	gastritis erosive	23	1762	1785	25084	10228548	10253632	25107	10230310	10255417	Gastritis erosive	Gastrointestinal disorders
meloxicam	colitis microscopic	23	2113	2136	25084	10228197	10253281	25107	10230310	10255417	Colitis microscopic	Gastrointestinal disorders
meloxicam	ecchymosis	23	2522	2545	25084	10227788	10252872	25107	10230310	10255417	Ecchymosis	Blood and lymphatic system disorders
meloxicam	blood loss anaemia	22	2537	2559	25085	10227773	10252858	25107	10230310	10255417	Blood loss anaemia	Blood and lymphatic system disorders
meloxicam	gastrointestinal motility disorder	22	1916	1938	25085	10228394	10253479	25107	10230310	10255417	Gastrointestinal motility disorder	Gastrointestinal disorders
meloxicam	hepatic fibrosis	21	1235	1256	25086	10229075	10254161	25107	10230310	10255417	Hepatic fibrosis	Hepatobiliary disorders
meloxicam	intervertebral disc disorder	21	1546	1567	25086	10228764	10253850	25107	10230310	10255417	Intervertebral disc disorder	Musculoskeletal and connective tissue disorders
meloxicam	skin erosion	21	1245	1266	25086	10229065	10254151	25107	10230310	10255417	Skin erosion	Skin and subcutaneous tissue disorders
meloxicam	blood lactic acid increased	20	2182	2202	25087	10228128	10253215	25107	10230310	10255417	Blood lactic acid increased	Investigations
meloxicam	wound secretion	20	1277	1297	25087	10229033	10254120	25107	10230310	10255417	Wound secretion	General disorders and administration site conditions
meloxicam	intestinal diaphragm disease	20	116	136	25087	10230194	10255281	25107	10230310	10255417	Intestinal diaphragm disease	Gastrointestinal disorders
meloxicam	hypercholesterolaemia	19	2384	2403	25088	10227926	10253014	25107	10230310	10255417	Hypercholesterolaemia	Metabolism and nutrition disorders
meloxicam	blood pressure diastolic abnormal	19	577	596	25088	10229733	10254821	25107	10230310	10255417	Blood pressure diastolic abnormal	Investigations
meloxicam	radiculopathy	19	784	803	25088	10229526	10254614	25107	10230310	10255417	Radiculopathy	Nervous system disorders
meloxicam	gastric perforation	19	1183	1202	25088	10229127	10254215	25107	10230310	10255417	Gastric perforation	Gastrointestinal disorders
meloxicam	distributive shock	19	732	751	25088	10229578	10254666	25107	10230310	10255417	Distributive shock	Vascular disorders
meloxicam	bone demineralisation	18	749	767	25089	10229561	10254650	25107	10230310	10255417	Bone demineralisation	Metabolism and nutrition disorders
meloxicam	chronic kidney disease-mineral and bone disorder	18	441	459	25089	10229869	10254958	25107	10230310	10255417	Chronic kidney disease-mineral and bone disorder	Metabolism and nutrition disorders
meloxicam	iron deficiency	18	1419	1437	25089	10228891	10253980	25107	10230310	10255417	Iron deficiency	Metabolism and nutrition disorders
meloxicam	blood albumin decreased	18	2180	2198	25089	10228130	10253219	25107	10230310	10255417	Blood albumin decreased	Investigations
meloxicam	neck surgery	18	805	823	25089	10229505	10254594	25107	10230310	10255417	Neck surgery	Surgical and medical procedures
meloxicam	vaginal infection	18	1892	1910	25089	10228418	10253507	25107	10230310	10255417	Vaginal infection	Reproductive system and breast disorders
meloxicam	goitre	17	1526	1543	25090	10228784	10253874	25107	10230310	10255417	Goitre	Metabolism and nutrition disorders
meloxicam	folliculitis	17	2020	2037	25090	10228290	10253380	25107	10230310	10255417	Folliculitis	Infections and infestations
meloxicam	lumbar vertebral fracture	17	1616	1633	25090	10228694	10253784	25107	10230310	10255417	Lumbar vertebral fracture	Injury, poisoning and procedural complications
meloxicam	suspected suicide	17	1760	1777	25090	10228550	10253640	25107	10230310	10255417	Suspected suicide	General disorders and administration site conditions
meloxicam	focal segmental glomerulosclerosis	17	689	706	25090	10229621	10254711	25107	10230310	10255417	Focal segmental glomerulosclerosis	Renal and urinary disorders
meloxicam	barrett's oesophagus	17	1450	1467	25090	10228860	10253950	25107	10230310	10255417	Barrett's oesophagus	Gastrointestinal disorders
meloxicam	peptic ulcer	17	1287	1304	25090	10229023	10254113	25107	10230310	10255417	Peptic ulcer	Gastrointestinal disorders
meloxicam	eye ulcer	17	208	225	25090	10230102	10255192	25107	10230310	10255417	Eye ulcer	Eye disorders
meloxicam	subcutaneous abscess	16	1811	1827	25091	10228499	10253590	25107	10230310	10255417	Subcutaneous abscess	Infections and infestations
meloxicam	blood cholesterol abnormal	16	1752	1768	25091	10228558	10253649	25107	10230310	10255417	Blood cholesterol abnormal	Investigations
meloxicam	head titubation	16	573	589	25091	10229737	10254828	25107	10230310	10255417	Head titubation	Nervous system disorders
meloxicam	suture related complication	16	203	219	25091	10230107	10255198	25107	10230310	10255417	Suture related complication	Injury, poisoning and procedural complications
meloxicam	nervous system injury	16	24	40	25091	10230286	10255377	25107	10230310	10255417	Nervous system injury	Injury, poisoning and procedural complications
meloxicam	infusion site swelling	16	1981	1997	25091	10228329	10253420	25107	10230310	10255417	Infusion site swelling	General disorders and administration site conditions
meloxicam	urinary tract disorder	16	1870	1886	25091	10228440	10253531	25107	10230310	10255417	Urinary tract disorder	Renal and urinary disorders
meloxicam	red blood cell sedimentation rate abnormal	15	688	703	25092	10229622	10254714	25107	10230310	10255417	Red blood cell sedimentation rate abnormal	Investigations
meloxicam	trigger finger	15	1442	1457	25092	10228868	10253960	25107	10230310	10255417	Trigger finger	Musculoskeletal and connective tissue disorders
meloxicam	somatic delusion	15	117	132	25092	10230193	10255285	25107	10230310	10255417	Somatic delusion	Psychiatric disorders
meloxicam	diabetic neuropathy	15	1737	1752	25092	10228573	10253665	25107	10230310	10255417	Diabetic neuropathy	Endocrine disorders
meloxicam	skin odour abnormal	15	1616	1631	25092	10228694	10253786	25107	10230310	10255417	Skin odour abnormal	Skin and subcutaneous tissue disorders
meloxicam	retinal pigmentation	15	766	781	25092	10229544	10254636	25107	10230310	10255417	Retinal pigmentation	Eye disorders
meloxicam	sputum culture	14	4	18	25093	10230306	10255399	25107	10230310	10255417	Sputum culture	Investigations
meloxicam	cervical radiculopathy	14	225	239	25093	10230085	10255178	25107	10230310	10255417	Cervical radiculopathy	Nervous system disorders
meloxicam	ligament rupture	14	1700	1714	25093	10228610	10253703	25107	10230310	10255417	Ligament rupture	Injury, poisoning and procedural complications
meloxicam	hypermobility syndrome	14	180	194	25093	10230130	10255223	25107	10230310	10255417	Hypermobility syndrome	Skin and subcutaneous tissue disorders
meloxicam	intra-abdominal fluid collection	14	649	663	25093	10229661	10254754	25107	10230310	10255417	Intra-abdominal fluid collection	Reproductive system and breast disorders
meloxicam	gingival disorder	14	1607	1621	25093	10228703	10253796	25107	10230310	10255417	Gingival disorder	Gastrointestinal disorders
meloxicam	lymph node pain	14	658	672	25093	10229652	10254745	25107	10230310	10255417	Lymph node pain	Blood and lymphatic system disorders
meloxicam	oral infection	13	1593	1606	25094	10228717	10253811	25107	10230310	10255417	Oral infection	Infections and infestations
meloxicam	tuberculin test positive	13	1134	1147	25094	10229176	10254270	25107	10230310	10255417	Tuberculin test positive	Investigations
meloxicam	body mass index increased	13	598	611	25094	10229712	10254806	25107	10230310	10255417	Body mass index increased	Investigations
meloxicam	kyphoscoliosis	13	74	87	25094	10230236	10255330	25107	10230310	10255417	Kyphoscoliosis	Musculoskeletal and connective tissue disorders
meloxicam	cervical spinal stenosis	13	589	602	25094	10229721	10254815	25107	10230310	10255417	Cervical spinal stenosis	Musculoskeletal and connective tissue disorders
meloxicam	cartilage injury	13	786	799	25094	10229524	10254618	25107	10230310	10255417	Cartilage injury	Musculoskeletal and connective tissue disorders
meloxicam	shoulder operation	13	1573	1586	25094	10228737	10253831	25107	10230310	10255417	Shoulder operation	Surgical and medical procedures
meloxicam	therapeutic product cross-reactivity	13	649	662	25094	10229661	10254755	25107	10230310	10255417	Cross sensitivity reaction	Immune system disorders
meloxicam	nail dystrophy	13	198	211	25094	10230112	10255206	25107	10230310	10255417	Nail dystrophy	Skin and subcutaneous tissue disorders
meloxicam	hangover	13	1543	1556	25094	10228767	10253861	25107	10230310	10255417	Hangover	General disorders and administration site conditions
meloxicam	thrombophlebitis superficial	13	1376	1389	25094	10228934	10254028	25107	10230310	10255417	Superficial vein thrombosis	Vascular disorders
meloxicam	dry age-related macular degeneration	13	506	519	25094	10229804	10254898	25107	10230310	10255417	Dry age-related macular degeneration	Eye disorders
meloxicam	red cell distribution width increased	12	1285	1297	25095	10229025	10254120	25107	10230310	10255417	Red cell distribution width increased	Investigations
meloxicam	meralgia paraesthetica	12	77	89	25095	10230233	10255328	25107	10230310	10255417	Meralgia paraesthetica	Injury, poisoning and procedural complications
meloxicam	muscle rupture	12	1572	1584	25095	10228738	10253833	25107	10230310	10255417	Muscle rupture	Injury, poisoning and procedural complications
meloxicam	soft tissue injury	12	264	276	25095	10230046	10255141	25107	10230310	10255417	Soft tissue injury	Injury, poisoning and procedural complications
meloxicam	traumatic lung injury	12	986	998	25095	10229324	10254419	25107	10230310	10255417	Traumatic lung injury	Respiratory, thoracic and mediastinal disorders
meloxicam	snoring	12	1276	1288	25095	10229034	10254129	25107	10230310	10255417	Snoring	Respiratory, thoracic and mediastinal disorders
meloxicam	alcohol abuse	12	1331	1343	25095	10228979	10254074	25107	10230310	10255417	Alcohol abuse	Psychiatric disorders
meloxicam	axial spondyloarthritis	12	172	184	25095	10230138	10255233	25107	10230310	10255417	Axial spondyloarthritis	Immune system disorders
meloxicam	dandruff	12	929	941	25095	10229381	10254476	25107	10230310	10255417	Dandruff	Skin and subcutaneous tissue disorders
meloxicam	postmenopausal haemorrhage	12	928	940	25095	10229382	10254477	25107	10230310	10255417	Postmenopausal haemorrhage	Reproductive system and breast disorders
meloxicam	diverticulum intestinal	12	1454	1466	25095	10228856	10253951	25107	10230310	10255417	Diverticulum intestinal	Gastrointestinal disorders
meloxicam	haemorrhagic diathesis	12	1459	1471	25095	10228851	10253946	25107	10230310	10255417	Haemorrhagic diathesis	Blood and lymphatic system disorders
meloxicam	jaundice neonatal	11	925	936	25096	10229385	10254481	25107	10230310	10255417	Jaundice neonatal	Hepatobiliary disorders
meloxicam	cellulitis gangrenous	11	58	69	25096	10230252	10255348	25107	10230310	10255417	Cellulitis gangrenous	Infections and infestations
meloxicam	abscess limb	11	1505	1516	25096	10228805	10253901	25107	10230310	10255417	Abscess limb	Infections and infestations
meloxicam	hla marker study positive	11	72	83	25096	10230238	10255334	25107	10230310	10255417	HLA marker study positive	Investigations
meloxicam	blood pressure systolic abnormal	11	559	570	25096	10229751	10254847	25107	10230310	10255417	Blood pressure systolic abnormal	Investigations
meloxicam	blood chloride decreased	11	552	563	25096	10229758	10254854	25107	10230310	10255417	Blood chloride decreased	Investigations
meloxicam	patellofemoral pain syndrome	11	145	156	25096	10230165	10255261	25107	10230310	10255417	Patellofemoral pain syndrome	Musculoskeletal and connective tissue disorders
meloxicam	cataplexy	11	534	545	25096	10229776	10254872	25107	10230310	10255417	Cataplexy	Musculoskeletal and connective tissue disorders
meloxicam	soft tissue disorder	11	326	337	25096	10229984	10255080	25107	10230310	10255417	Soft tissue disorder	Musculoskeletal and connective tissue disorders
meloxicam	paranasal sinus discomfort	11	1300	1311	25096	10229010	10254106	25107	10230310	10255417	Paranasal sinus discomfort	Respiratory, thoracic and mediastinal disorders
meloxicam	nodular rash	11	135	146	25096	10230175	10255271	25107	10230310	10255417	Nodular rash	Skin and subcutaneous tissue disorders
meloxicam	menopausal symptoms	11	915	926	25096	10229395	10254491	25107	10230310	10255417	Menopausal symptoms	Reproductive system and breast disorders
meloxicam	prostatomegaly	11	1497	1508	25096	10228813	10253909	25107	10230310	10255417	Prostatomegaly	Reproductive system and breast disorders
meloxicam	chronic gastritis	11	807	818	25096	10229503	10254599	25107	10230310	10255417	Chronic gastritis	Gastrointestinal disorders
meloxicam	small intestinal stenosis	11	305	316	25096	10230005	10255101	25107	10230310	10255417	Small intestinal stenosis	Gastrointestinal disorders
meloxicam	electrocardiogram st segment elevation	10	1337	1347	25097	10228973	10254070	25107	10230310	10255417	Electrocardiogram ST segment elevation	Investigations
meloxicam	narcolepsy	10	794	804	25097	10229516	10254613	25107	10230310	10255417	Narcolepsy	Nervous system disorders
meloxicam	desmoid tumour	10	125	135	25097	10230185	10255282	25107	10230310	10255417	Desmoid tumour	Musculoskeletal and connective tissue disorders
meloxicam	central pain syndrome	10	90	100	25097	10230220	10255317	25107	10230310	10255417	Central pain syndrome	Nervous system disorders
meloxicam	neck injury	10	1173	1183	25097	10229137	10254234	25107	10230310	10255417	Neck injury	Injury, poisoning and procedural complications
meloxicam	cervical vertebral fracture	10	1304	1314	25097	10229006	10254103	25107	10230310	10255417	Cervical vertebral fracture	Injury, poisoning and procedural complications
meloxicam	soft tissue mass	10	153	163	25097	10230157	10255254	25107	10230310	10255417	Soft tissue mass	Musculoskeletal and connective tissue disorders
meloxicam	discouragement	10	1187	1197	25097	10229123	10254220	25107	10230310	10255417	Discouragement	Psychiatric disorders
meloxicam	seborrhoeic keratosis	10	531	541	25097	10229779	10254876	25107	10230310	10255417	Seborrhoeic keratosis	Neoplasms benign, malignant and unspecified (incl cysts and polyps)
meloxicam	administration site pruritus	10	51	61	25097	10230259	10255356	25107	10230310	10255417	Administration site pruritus	Skin and subcutaneous tissue disorders
meloxicam	lymphomatoid papulosis	10	149	159	25097	10230161	10255258	25107	10230310	10255417	Lymphomatoid papulosis	Skin and subcutaneous tissue disorders
meloxicam	peptic ulcer haemorrhage	10	267	277	25097	10230043	10255140	25107	10230310	10255417	Peptic ulcer haemorrhage	Gastrointestinal disorders
meloxicam	loose tooth	10	1275	1285	25097	10229035	10254132	25107	10230310	10255417	Loose tooth	Gastrointestinal disorders
meloxicam	middle ear effusion	9	787	796	25098	10229523	10254621	25107	10230310	10255417	Middle ear effusion	Ear and labyrinth disorders
meloxicam	monocyte count increased	9	1126	1135	25098	10229184	10254282	25107	10230310	10255417	Monocyte count increased	Investigations
meloxicam	anti-cyclic citrullinated peptide antibody positive	9	1124	1133	25098	10229186	10254284	25107	10230310	10255417	Anti-cyclic citrullinated peptide antibody positive	Investigations
meloxicam	swollen joint count increased	9	321	330	25098	10229989	10255087	25107	10230310	10255417	Swollen joint count increased	Investigations
meloxicam	accident at work	9	1028	1037	25098	10229282	10254380	25107	10230310	10255417	Accident at work	Injury, poisoning and procedural complications
meloxicam	seroma	9	432	441	25098	10229878	10254976	25107	10230310	10255417	Seroma	Injury, poisoning and procedural complications
meloxicam	wrist surgery	9	327	336	25098	10229983	10255081	25107	10230310	10255417	Wrist surgery	Surgical and medical procedures
meloxicam	nasal septum deviation	9	675	684	25098	10229635	10254733	25107	10230310	10255417	Nasal septum deviation	Respiratory, thoracic and mediastinal disorders
meloxicam	chronic sinusitis	9	1039	1048	25098	10229271	10254369	25107	10230310	10255417	Chronic sinusitis	Respiratory, thoracic and mediastinal disorders
meloxicam	breakthrough pain	9	1115	1124	25098	10229195	10254293	25107	10230310	10255417	Breakthrough pain	Neoplasms benign, malignant and unspecified (incl cysts and polyps)
meloxicam	cutaneous lupus erythematosus	9	737	746	25098	10229573	10254671	25107	10230310	10255417	Cutaneous lupus erythematosus	Skin and subcutaneous tissue disorders
meloxicam	thrombocytopenic purpura	9	464	473	25098	10229846	10254944	25107	10230310	10255417	Thrombocytopenic purpura	Skin and subcutaneous tissue disorders
meloxicam	wound necrosis	9	145	154	25098	10230165	10255263	25107	10230310	10255417	Wound necrosis	General disorders and administration site conditions
meloxicam	impaired self-care	9	948	957	25098	10229362	10254460	25107	10230310	10255417	Impaired self-care	General disorders and administration site conditions
meloxicam	change of bowel habit	9	793	802	25098	10229517	10254615	25107	10230310	10255417	Change of bowel habit	Gastrointestinal disorders
meloxicam	gastric ulcer perforation	9	515	524	25098	10229795	10254893	25107	10230310	10255417	Gastric ulcer perforation	Gastrointestinal disorders
meloxicam	lip pain	9	1149	1158	25098	10229161	10254259	25107	10230310	10255417	Lip pain	Gastrointestinal disorders
meloxicam	pericardial haemorrhage	9	1099	1108	25098	10229211	10254309	25107	10230310	10255417	Pericardial haemorrhage	Vascular disorders
meloxicam	iritis	9	1248	1257	25098	10229062	10254160	25107	10230310	10255417	Iritis	Eye disorders
meloxicam	age-related macular degeneration	9	806	815	25098	10229504	10254602	25107	10230310	10255417	Age-related macular degeneration	Eye disorders
meloxicam	crystal nephropathy	8	299	307	25099	10230011	10255110	25107	10230310	10255417	Crystal nephropathy	Metabolism and nutrition disorders
meloxicam	motion sickness	8	744	752	25099	10229566	10254665	25107	10230310	10255417	Motion sickness	Ear and labyrinth disorders
meloxicam	asterixis	8	398	406	25099	10229912	10255011	25107	10230310	10255417	Asterixis	Hepatobiliary disorders
meloxicam	epstein barr virus positive mucocutaneous ulcer	8	296	304	25099	10230014	10255113	25107	10230310	10255417	Epstein Barr virus positive mucocutaneous ulcer	Infections and infestations
meloxicam	genital herpes	8	565	573	25099	10229745	10254844	25107	10230310	10255417	Genital herpes	Infections and infestations
meloxicam	hla-b*27 positive	8	52	60	25099	10230258	10255357	25107	10230310	10255417	HLA-B*27 positive	Investigations
meloxicam	red blood cell count increased	8	1023	1031	25099	10229287	10254386	25107	10230310	10255417	Red blood cell count increased	Investigations
meloxicam	colonoscopy	8	923	931	25099	10229387	10254486	25107	10230310	10255417	Colonoscopy	Investigations
meloxicam	antinuclear antibody increased	8	337	345	25099	10229973	10255072	25107	10230310	10255417	Antinuclear antibody increased	Investigations
meloxicam	blood creatinine decreased	8	995	1003	25099	10229315	10254414	25107	10230310	10255417	Blood creatinine decreased	Investigations
meloxicam	anion gap increased	8	542	550	25099	10229768	10254867	25107	10230310	10255417	Anion gap increased	Investigations
meloxicam	poliomyelitis	8	44	52	25099	10230266	10255365	25107	10230310	10255417	Poliomyelitis	Nervous system disorders
meloxicam	postural orthostatic tachycardia syndrome	8	375	383	25099	10229935	10255034	25107	10230310	10255417	Postural orthostatic tachycardia syndrome	Nervous system disorders
meloxicam	incision site pain	8	346	354	25099	10229964	10255063	25107	10230310	10255417	Incision site pain	Injury, poisoning and procedural complications
meloxicam	thoracic vertebral fracture	8	963	971	25099	10229347	10254446	25107	10230310	10255417	Thoracic vertebral fracture	Injury, poisoning and procedural complications
meloxicam	fear of disease	8	819	827	25099	10229491	10254590	25107	10230310	10255417	Fear of disease	Psychiatric disorders
meloxicam	juvenile idiopathic arthritis	8	874	882	25099	10229436	10254535	25107	10230310	10255417	Juvenile idiopathic arthritis	Immune system disorders
meloxicam	exfoliative rash	8	1004	1012	25099	10229306	10254405	25107	10230310	10255417	Exfoliative rash	Skin and subcutaneous tissue disorders
meloxicam	uterine disorder	8	984	992	25099	10229326	10254425	25107	10230310	10255417	Uterine disorder	Reproductive system and breast disorders
meloxicam	oral pruritus	8	919	927	25099	10229391	10254490	25107	10230310	10255417	Oral pruritus	Gastrointestinal disorders
meloxicam	duodenal ulcer haemorrhage	8	1114	1122	25099	10229196	10254295	25107	10230310	10255417	Duodenal ulcer haemorrhage	Gastrointestinal disorders
meloxicam	duodenitis	8	1029	1037	25099	10229281	10254380	25107	10230310	10255417	Duodenitis	Gastrointestinal disorders
meloxicam	gastric polyps	8	911	919	25099	10229399	10254498	25107	10230310	10255417	Gastric polyps	Gastrointestinal disorders
meloxicam	ear haemorrhage	8	782	790	25099	10229528	10254627	25107	10230310	10255417	Ear haemorrhage	Vascular disorders
meloxicam	retroperitoneal haemorrhage	8	1000	1008	25099	10229310	10254409	25107	10230310	10255417	Retroperitoneal haemorrhage	Vascular disorders
meloxicam	essential hypertension	8	901	909	25099	10229409	10254508	25107	10230310	10255417	Essential hypertension	Vascular disorders
meloxicam	early satiety	7	424	431	25100	10229886	10254986	25107	10230310	10255417	Early satiety	Metabolism and nutrition disorders
meloxicam	cholecystitis infective	7	995	1002	25100	10229315	10254415	25107	10230310	10255417	Cholecystitis infective	Hepatobiliary disorders
meloxicam	oral fungal infection	7	919	926	25100	10229391	10254491	25107	10230310	10255417	Oral fungal infection	Infections and infestations
meloxicam	latent tuberculosis	7	873	880	25100	10229437	10254537	25107	10230310	10255417	Latent tuberculosis	Infections and infestations
meloxicam	haematocrit increased	7	870	877	25100	10229440	10254540	25107	10230310	10255417	Haematocrit increased	Investigations
meloxicam	computerised tomogram abnormal	7	634	641	25100	10229676	10254776	25107	10230310	10255417	Computerised tomogram abnormal	Investigations
meloxicam	macrophages increased	7	30	37	25100	10230280	10255380	25107	10230310	10255417	Macrophages increased	Investigations
meloxicam	mean cell volume increased	7	785	792	25100	10229525	10254625	25107	10230310	10255417	Mean cell volume increased	Investigations
meloxicam	chest x-ray abnormal	7	984	991	25100	10229326	10254426	25107	10230310	10255417	Chest X-ray abnormal	Investigations
meloxicam	myoglobin blood increased	7	501	508	25100	10229809	10254909	25107	10230310	10255417	Myoglobin blood increased	Investigations
meloxicam	waist circumference increased	7	397	404	25100	10229913	10255013	25107	10230310	10255417	Waist circumference increased	Investigations
meloxicam	porphyria acute	7	368	375	25100	10229942	10255042	25107	10230310	10255417	Porphyria acute	Nervous system disorders
meloxicam	pharyngeal paraesthesia	7	523	530	25100	10229787	10254887	25107	10230310	10255417	Pharyngeal paraesthesia	Nervous system disorders
meloxicam	gun shot wound	7	628	635	25100	10229682	10254782	25107	10230310	10255417	Gun shot wound	Injury, poisoning and procedural complications
meloxicam	wrong schedule	7	608	615	25100	10229702	10254802	25107	10230310	10255417	Wrong schedule	Injury, poisoning and procedural complications
meloxicam	wrong drug	7	148	155	25100	10230162	10255262	25107	10230310	10255417	Wrong drug	Injury, poisoning and procedural complications
meloxicam	soft tissue swelling	7	222	229	25100	10230088	10255188	25107	10230310	10255417	Soft tissue swelling	Musculoskeletal and connective tissue disorders
meloxicam	sinus operation	7	893	900	25100	10229417	10254517	25107	10230310	10255417	Sinus operation	Surgical and medical procedures
meloxicam	bone graft	7	316	323	25100	10229994	10255094	25107	10230310	10255417	Bone graft	Surgical and medical procedures
meloxicam	wound drainage	7	219	226	25100	10230091	10255191	25107	10230310	10255417	Wound drainage	Surgical and medical procedures
meloxicam	acute lung injury	7	771	778	25100	10229539	10254639	25107	10230310	10255417	Acute lung injury	Respiratory, thoracic and mediastinal disorders
meloxicam	upper respiratory tract inflammation	7	336	343	25100	10229974	10255074	25107	10230310	10255417	Upper respiratory tract inflammation	Respiratory, thoracic and mediastinal disorders
meloxicam	water intoxication	7	184	191	25100	10230126	10255226	25107	10230310	10255417	Water intoxication	Psychiatric disorders
meloxicam	arthritis reactive	7	234	241	25100	10230076	10255176	25107	10230310	10255417	Arthritis reactive	Renal and urinary disorders
meloxicam	hypertonic bladder	7	959	966	25100	10229351	10254451	25107	10230310	10255417	Hypertonic bladder	Renal and urinary disorders
meloxicam	stress urinary incontinence	7	383	390	25100	10229927	10255027	25107	10230310	10255417	Stress urinary incontinence	Renal and urinary disorders
meloxicam	uterine polyp	7	573	580	25100	10229737	10254837	25107	10230310	10255417	Uterine polyp	Reproductive system and breast disorders
meloxicam	large intestinal ulcer	7	956	963	25100	10229354	10254454	25107	10230310	10255417	Large intestinal ulcer	Gastrointestinal disorders
meloxicam	ileal stenosis	7	543	550	25100	10229767	10254867	25107	10230310	10255417	Ileal stenosis	Gastrointestinal disorders
meloxicam	gastrointestinal erosion	7	249	256	25100	10230061	10255161	25107	10230310	10255417	Gastrointestinal erosion	Gastrointestinal disorders
meloxicam	peptic ulcer perforation	7	96	103	25100	10230214	10255314	25107	10230310	10255417	Peptic ulcer perforation	Gastrointestinal disorders
meloxicam	monoclonal gammopathy	7	247	254	25100	10230063	10255163	25107	10230310	10255417	Monoclonal gammopathy	Blood and lymphatic system disorders
meloxicam	ear swelling	6	841	847	25101	10229469	10254570	25107	10230310	10255417	Ear swelling	Ear and labyrinth disorders
meloxicam	enteritis infectious	6	649	655	25101	10229661	10254762	25107	10230310	10255417	Enteritis infectious	Infections and infestations
meloxicam	empyema	6	699	705	25101	10229611	10254712	25107	10230310	10255417	Empyema	Infections and infestations
meloxicam	impetigo	6	504	510	25101	10229806	10254907	25107	10230310	10255417	Impetigo	Infections and infestations
meloxicam	keratitis bacterial	6	58	64	25101	10230252	10255353	25107	10230310	10255417	Keratitis bacterial	Infections and infestations
meloxicam	urine ketone body present	6	606	612	25101	10229704	10254805	25107	10230310	10255417	Urine ketone body present	Investigations
meloxicam	mean cell haemoglobin concentration decreased	6	559	565	25101	10229751	10254852	25107	10230310	10255417	Mean cell haemoglobin concentration decreased	Investigations
meloxicam	excoriation	6	858	864	25101	10229452	10254553	25107	10230310	10255417	Skin abrasion	Injury, poisoning and procedural complications
meloxicam	dental restoration failure	6	268	274	25101	10230042	10255143	25107	10230310	10255417	Dental restoration failure	Injury, poisoning and procedural complications
meloxicam	spinal deformity	6	689	695	25101	10229621	10254722	25107	10230310	10255417	Spinal deformity	Musculoskeletal and connective tissue disorders
meloxicam	wrist deformity	6	211	217	25101	10230099	10255200	25107	10230310	10255417	Wrist deformity	Musculoskeletal and connective tissue disorders
meloxicam	bladder operation	6	443	449	25101	10229867	10254968	25107	10230310	10255417	Bladder operation	Surgical and medical procedures
meloxicam	post procedural drainage	6	45	51	25101	10230265	10255366	25107	10230310	10255417	Post procedural drainage	Surgical and medical procedures
meloxicam	mastectomy	6	630	636	25101	10229680	10254781	25107	10230310	10255417	Mastectomy	Surgical and medical procedures
meloxicam	endometrial ablation	6	105	111	25101	10230205	10255306	25107	10230310	10255417	Endometrial ablation	Surgical and medical procedures
meloxicam	sinus pain	6	815	821	25101	10229495	10254596	25107	10230310	10255417	Sinus pain	Respiratory, thoracic and mediastinal disorders
meloxicam	eosinophilic granulomatosis with polyangiitis	6	706	712	25101	10229604	10254705	25107	10230310	10255417	Eosinophilic granulomatosis with polyangiitis	Respiratory, thoracic and mediastinal disorders
meloxicam	pneumocystis jiroveci pneumonia	6	641	647	25101	10229669	10254770	25107	10230310	10255417	Pneumocystis jirovecii pneumonia	Respiratory, thoracic and mediastinal disorders
meloxicam	malignant melanoma in situ	6	698	704	25101	10229612	10254713	25107	10230310	10255417	Malignant melanoma in situ	Neoplasms benign, malignant and unspecified (incl cysts and polyps)
meloxicam	papillary thyroid cancer	6	593	599	25101	10229717	10254818	25107	10230310	10255417	Papillary thyroid cancer	Endocrine disorders
meloxicam	anhidrosis	6	142	148	25101	10230168	10255269	25107	10230310	10255417	Anhidrosis	Skin and subcutaneous tissue disorders
meloxicam	drug effect variable	6	709	715	25101	10229601	10254702	25107	10230310	10255417	Therapeutic product effect variable	General disorders and administration site conditions
meloxicam	tobacco user	6	892	898	25101	10229418	10254519	25107	10230310	10255417	Tobacco user	Social circumstances
meloxicam	granulomatosis with polyangiitis	6	410	416	25101	10229900	10255001	25107	10230310	10255417	Granulomatosis with polyangiitis	Renal and urinary disorders
meloxicam	ovarian cyst ruptured	6	497	503	25101	10229813	10254914	25107	10230310	10255417	Ovarian cyst ruptured	Reproductive system and breast disorders
meloxicam	pelvic adhesions	6	82	88	25101	10230228	10255329	25107	10230310	10255417	Pelvic adhesions	Reproductive system and breast disorders
meloxicam	aphthous stomatitis	6	768	774	25101	10229542	10254643	25107	10230310	10255417	Aphthous ulcer	Gastrointestinal disorders
meloxicam	reflux gastritis	6	417	423	25101	10229893	10254994	25107	10230310	10255417	Reflux gastritis	Gastrointestinal disorders
meloxicam	helicobacter gastritis	6	460	466	25101	10229850	10254951	25107	10230310	10255417	Helicobacter gastritis	Gastrointestinal disorders
meloxicam	ischaemic gastritis	6	20	26	25101	10230290	10255391	25107	10230310	10255417	Ischaemic gastritis	Gastrointestinal disorders
meloxicam	gastric mucosal hypertrophy	6	104	110	25101	10230206	10255307	25107	10230310	10255417	Gastric mucosal hypertrophy	Gastrointestinal disorders
meloxicam	neovascular age-related macular degeneration	6	523	529	25101	10229787	10254888	25107	10230310	10255417	Neovascular age-related macular degeneration	Eye disorders
meloxicam	cerumen impaction	5	296	301	25102	10230014	10255116	25107	10230310	10255417	Cerumen impaction	Ear and labyrinth disorders
meloxicam	gingival abscess	5	308	313	25102	10230002	10255104	25107	10230310	10255417	Gingival abscess	Infections and infestations
meloxicam	herpes ophthalmic	5	535	540	25102	10229775	10254877	25107	10230310	10255417	Herpes ophthalmic	Infections and infestations
meloxicam	fungal oesophagitis	5	224	229	25102	10230086	10255188	25107	10230310	10255417	Fungal oesophagitis	Infections and infestations
meloxicam	nail infection	5	507	512	25102	10229803	10254905	25107	10230310	10255417	Nail infection	Infections and infestations
meloxicam	c-reactive protein decreased	5	198	203	25102	10230112	10255214	25107	10230310	10255417	C-reactive protein decreased	Investigations
meloxicam	x-ray abnormal	5	334	339	25102	10229976	10255078	25107	10230310	10255417	X-ray abnormal	Investigations
meloxicam	alanine aminotransferase decreased	5	209	214	25102	10230101	10255203	25107	10230310	10255417	Alanine aminotransferase decreased	Investigations
meloxicam	bleeding time prolonged	5	484	489	25102	10229826	10254928	25107	10230310	10255417	Bleeding time prolonged	Investigations
meloxicam	red blood cell sedimentation rate decreased	5	82	87	25102	10230228	10255330	25107	10230310	10255417	Red blood cell sedimentation rate decreased	Investigations
meloxicam	antibody test abnormal	5	287	292	25102	10230023	10255125	25107	10230310	10255417	Antibody test abnormal	Investigations
meloxicam	prothrombin time shortened	5	461	466	25102	10229849	10254951	25107	10230310	10255417	Prothrombin time shortened	Investigations
meloxicam	mean cell haemoglobin increased	5	513	518	25102	10229797	10254899	25107	10230310	10255417	Mean cell haemoglobin increased	Investigations
meloxicam	heart sounds	5	13	18	25102	10230297	10255399	25107	10230310	10255417	Heart sounds	Investigations
meloxicam	blood albumin increased	5	257	262	25102	10230053	10255155	25107	10230310	10255417	Blood albumin increased	Investigations
meloxicam	serum ferritin decreased	5	508	513	25102	10229802	10254904	25107	10230310	10255417	Serum ferritin decreased	Investigations
meloxicam	reflexes abnormal	5	257	262	25102	10230053	10255155	25107	10230310	10255417	Reflexes abnormal	Nervous system disorders
meloxicam	myelitis transverse	5	531	536	25102	10229779	10254881	25107	10230310	10255417	Myelitis transverse	Nervous system disorders
meloxicam	apallic syndrome	5	243	248	25102	10230067	10255169	25107	10230310	10255417	Apallic syndrome	Nervous system disorders
meloxicam	neuritis	5	429	434	25102	10229881	10254983	25107	10230310	10255417	Neuritis	Nervous system disorders
meloxicam	lumbar radiculopathy	5	328	333	25102	10229982	10255084	25107	10230310	10255417	Lumbar radiculopathy	Nervous system disorders
meloxicam	renal haematoma	5	202	207	25102	10230108	10255210	25107	10230310	10255417	Renal haematoma	Injury, poisoning and procedural complications
meloxicam	deep vein thrombosis postoperative	5	133	138	25102	10230177	10255279	25107	10230310	10255417	Deep vein thrombosis postoperative	Injury, poisoning and procedural complications
meloxicam	superficial injury of eye	5	427	432	25102	10229883	10254985	25107	10230310	10255417	Superficial injury of eye	Injury, poisoning and procedural complications
meloxicam	osteochondrosis	5	411	416	25102	10229899	10255001	25107	10230310	10255417	Osteochondrosis	Musculoskeletal and connective tissue disorders
meloxicam	bone marrow oedema	5	392	397	25102	10229918	10255020	25107	10230310	10255417	Bone marrow oedema	Musculoskeletal and connective tissue disorders
meloxicam	systemic lupus erythematosus rash	5	311	316	25102	10229999	10255101	25107	10230310	10255417	Systemic lupus erythematosus rash	Musculoskeletal and connective tissue disorders
meloxicam	axillary mass	5	386	391	25102	10229924	10255026	25107	10230310	10255417	Axillary mass	Musculoskeletal and connective tissue disorders
meloxicam	dupuytren's contracture	5	360	365	25102	10229950	10255052	25107	10230310	10255417	Dupuytren's contracture	Musculoskeletal and connective tissue disorders
meloxicam	intervertebral disc space narrowing	5	255	260	25102	10230055	10255157	25107	10230310	10255417	Intervertebral disc space narrowing	Musculoskeletal and connective tissue disorders
meloxicam	tonsillectomy	5	534	539	25102	10229776	10254878	25107	10230310	10255417	Tonsillectomy	Surgical and medical procedures
meloxicam	arthrodesis	5	306	311	25102	10230004	10255106	25107	10230310	10255417	Arthrodesis	Surgical and medical procedures
meloxicam	uterine dilation and curettage	5	297	302	25102	10230013	10255115	25107	10230310	10255417	Uterine dilation and curettage	Surgical and medical procedures
meloxicam	intervertebral disc operation	5	454	459	25102	10229856	10254958	25107	10230310	10255417	Intervertebral disc operation	Surgical and medical procedures
meloxicam	lung abscess	5	757	762	25102	10229553	10254655	25107	10230310	10255417	Lung abscess	Respiratory, thoracic and mediastinal disorders
meloxicam	laryngeal stenosis	5	194	199	25102	10230116	10255218	25107	10230310	10255417	Laryngeal stenosis	Respiratory, thoracic and mediastinal disorders
meloxicam	acute sinusitis	5	546	551	25102	10229764	10254866	25107	10230310	10255417	Acute sinusitis	Respiratory, thoracic and mediastinal disorders
meloxicam	daydreaming	5	715	720	25102	10229595	10254697	25107	10230310	10255417	Daydreaming	Psychiatric disorders
meloxicam	laziness	5	741	746	25102	10229569	10254671	25107	10230310	10255417	Laziness	Psychiatric disorders
meloxicam	connective tissue disorder	5	503	508	25102	10229807	10254909	25107	10230310	10255417	Connective tissue disorder	Immune system disorders
meloxicam	telangiectasia	5	335	340	25102	10229975	10255077	25107	10230310	10255417	Telangiectasia	Skin and subcutaneous tissue disorders
meloxicam	staphylococcal skin infection	5	438	443	25102	10229872	10254974	25107	10230310	10255417	Staphylococcal skin infection	Skin and subcutaneous tissue disorders
meloxicam	leukocytoclastic vasculitis	5	435	440	25102	10229875	10254977	25107	10230310	10255417	Cutaneous vasculitis	Skin and subcutaneous tissue disorders
meloxicam	seborrhoeic dermatitis	5	550	555	25102	10229760	10254862	25107	10230310	10255417	Seborrhoeic dermatitis	Skin and subcutaneous tissue disorders
meloxicam	tinea pedis	5	572	577	25102	10229738	10254840	25107	10230310	10255417	Tinea pedis	Skin and subcutaneous tissue disorders
meloxicam	application site warmth	5	502	507	25102	10229808	10254910	25107	10230310	10255417	Application site warmth	General disorders and administration site conditions
meloxicam	stenosis	5	664	669	25102	10229646	10254748	25107	10230310	10255417	Stenosis	General disorders and administration site conditions
meloxicam	inflammatory pain	5	282	287	25102	10230028	10255130	25107	10230310	10255417	Inflammatory pain	General disorders and administration site conditions
meloxicam	mucosal ulceration	5	417	422	25102	10229893	10254995	25107	10230310	10255417	Mucosal ulceration	General disorders and administration site conditions
meloxicam	sitting disability	5	215	220	25102	10230095	10255197	25107	10230310	10255417	Sitting disability	Social circumstances
meloxicam	ejaculation delayed	5	262	267	25102	10230048	10255150	25107	10230310	10255417	Ejaculation delayed	Reproductive system and breast disorders
meloxicam	scrotal abscess	5	111	116	25102	10230199	10255301	25107	10230310	10255417	Scrotal abscess	Reproductive system and breast disorders
meloxicam	lip disorder	5	756	761	25102	10229554	10254656	25107	10230310	10255417	Lip disorder	Gastrointestinal disorders
meloxicam	gastrointestinal ulcer haemorrhage	5	412	417	25102	10229898	10255000	25107	10230310	10255417	Gastrointestinal ulcer haemorrhage	Gastrointestinal disorders
meloxicam	adenocarcinoma gastric	5	360	365	25102	10229950	10255052	25107	10230310	10255417	Adenocarcinoma gastric	Gastrointestinal disorders
meloxicam	gastric mucosa erythema	5	106	111	25102	10230204	10255306	25107	10230310	10255417	Gastric mucosa erythema	Gastrointestinal disorders
meloxicam	necrotising retinitis	5	275	280	25102	10230035	10255137	25107	10230310	10255417	Necrotising retinitis	Vascular disorders
meloxicam	hypergammaglobulinaemia benign monoclonal	5	233	238	25102	10230077	10255179	25107	10230310	10255417	Hypergammaglobulinaemia benign monoclonal	Blood and lymphatic system disorders
meloxicam	hypovitaminosis	4	463	467	25103	10229847	10254950	25107	10230310	10255417	Hypovitaminosis	Metabolism and nutrition disorders
meloxicam	vestibular disorder	4	466	470	25103	10229844	10254947	25107	10230310	10255417	Vestibular disorder	Ear and labyrinth disorders
meloxicam	vertigo positional	4	557	561	25103	10229753	10254856	25107	10230310	10255417	Vertigo positional	Ear and labyrinth disorders
meloxicam	enterocolitis infectious	4	353	357	25103	10229957	10255060	25107	10230310	10255417	Enterocolitis infectious	Infections and infestations
meloxicam	purulence	4	609	613	25103	10229701	10254804	25107	10230310	10255417	Purulence	Infections and infestations
meloxicam	colonic abscess	4	274	278	25103	10230036	10255139	25107	10230310	10255417	Colonic abscess	Infections and infestations
meloxicam	infected bite	4	256	260	25103	10230054	10255157	25107	10230310	10255417	Infected bite	Infections and infestations
meloxicam	spinal x-ray abnormal	4	25	29	25103	10230285	10255388	25107	10230310	10255417	Spinal X-ray abnormal	Investigations
meloxicam	antinuclear antibody	4	54	58	25103	10230256	10255359	25107	10230310	10255417	Antinuclear antibody	Investigations
meloxicam	rheumatoid factor	4	36	40	25103	10230274	10255377	25107	10230310	10255417	Rheumatoid factor	Investigations
meloxicam	rheumatoid factor increased	4	372	376	25103	10229938	10255041	25107	10230310	10255417	Rheumatoid factor increased	Investigations
meloxicam	white blood cells urine positive	4	382	386	25103	10229928	10255031	25107	10230310	10255417	White blood cells urine positive	Investigations
meloxicam	anion gap	4	482	486	25103	10229828	10254931	25107	10230310	10255417	Anion gap	Investigations
meloxicam	drug withdrawal headache	4	188	192	25103	10230122	10255225	25107	10230310	10255417	Drug withdrawal headache	Nervous system disorders
meloxicam	sleep talking	4	583	587	25103	10229727	10254830	25107	10230310	10255417	Sleep talking	Nervous system disorders
meloxicam	tongue movement disturbance	4	410	414	25103	10229900	10255003	25107	10230310	10255417	Tongue movement disturbance	Nervous system disorders
meloxicam	sleep-related eating disorder	4	464	468	25103	10229846	10254949	25107	10230310	10255417	Sleep-related eating disorder	Nervous system disorders
meloxicam	circadian rhythm sleep disorder	4	305	309	25103	10230005	10255108	25107	10230310	10255417	Circadian rhythm sleep disorder	Nervous system disorders
meloxicam	post procedural swelling	4	279	283	25103	10230031	10255134	25107	10230310	10255417	Post procedural swelling	Injury, poisoning and procedural complications
meloxicam	product name confusion	4	569	573	25103	10229741	10254844	25107	10230310	10255417	Product name confusion	Injury, poisoning and procedural complications
meloxicam	therapeutic agent toxicity	4	422	426	25103	10229888	10254991	25107	10230310	10255417	Toxicity to various agents	Injury, poisoning and procedural complications
meloxicam	degenerative bone disease	4	191	195	25103	10230119	10255222	25107	10230310	10255417	Degenerative bone disease	Musculoskeletal and connective tissue disorders
meloxicam	bone swelling	4	322	326	25103	10229988	10255091	25107	10230310	10255417	Bone swelling	Musculoskeletal and connective tissue disorders
meloxicam	vertebral osteophyte	4	110	114	25103	10230200	10255303	25107	10230310	10255417	Vertebral osteophyte	Musculoskeletal and connective tissue disorders
meloxicam	covid-19 immunisation	4	242	246	25103	10230068	10255171	25107	10230310	10255417	COVID-19 immunisation	Surgical and medical procedures
meloxicam	ankle operation	4	536	540	25103	10229774	10254877	25107	10230310	10255417	Ankle operation	Surgical and medical procedures
meloxicam	antibiotic therapy	4	499	503	25103	10229811	10254914	25107	10230310	10255417	Antibiotic therapy	Surgical and medical procedures
meloxicam	gastric operation	4	390	394	25103	10229920	10255023	25107	10230310	10255417	Gastric operation	Surgical and medical procedures
meloxicam	central nervous system stimulation	4	65	69	25103	10230245	10255348	25107	10230310	10255417	Central nervous system stimulation	Surgical and medical procedures
meloxicam	thalassaemia minor	4	8	12	25103	10230302	10255405	25107	10230310	10255417	Thalassaemia minor	Congenital, familial and genetic disorders
meloxicam	hypersensitivity pneumonitis	4	376	380	25103	10229934	10255037	25107	10230310	10255417	Hypersensitivity pneumonitis	Respiratory, thoracic and mediastinal disorders
meloxicam	generalised anxiety disorder	4	535	539	25103	10229775	10254878	25107	10230310	10255417	Generalised anxiety disorder	Psychiatric disorders
meloxicam	retrograde amnesia	4	195	199	25103	10230115	10255218	25107	10230310	10255417	Retrograde amnesia	Psychiatric disorders
meloxicam	malignant pleural effusion	4	599	603	25103	10229711	10254814	25107	10230310	10255417	Malignant pleural effusion	Neoplasms benign, malignant and unspecified (incl cysts and polyps)
meloxicam	fibrocystic breast disease	4	232	236	25103	10230078	10255181	25107	10230310	10255417	Fibrocystic breast disease	Neoplasms benign, malignant and unspecified (incl cysts and polyps)
meloxicam	benign vaginal neoplasm	4	13	17	25103	10230297	10255400	25107	10230310	10255417	Benign vaginal neoplasm	Neoplasms benign, malignant and unspecified (incl cysts and polyps)
meloxicam	nail psoriasis	4	279	283	25103	10230031	10255134	25107	10230310	10255417	Nail psoriasis	Immune system disorders
meloxicam	adrenal adenoma	4	207	211	25103	10230103	10255206	25107	10230310	10255417	Adrenal adenoma	Endocrine disorders
meloxicam	perivascular dermatitis	4	140	144	25103	10230170	10255273	25107	10230310	10255417	Superficial inflammatory dermatosis	Skin and subcutaneous tissue disorders
meloxicam	palmar erythema	4	386	390	25103	10229924	10255027	25107	10230310	10255417	Palmar erythema	Skin and subcutaneous tissue disorders
meloxicam	stoma site erythema	4	352	356	25103	10229958	10255061	25107	10230310	10255417	Stoma site erythema	Skin and subcutaneous tissue disorders
meloxicam	perforated ulcer	4	305	309	25103	10230005	10255108	25107	10230310	10255417	Perforated ulcer	General disorders and administration site conditions
meloxicam	febrile infection	4	358	362	25103	10229952	10255055	25107	10230310	10255417	Febrile infection	General disorders and administration site conditions
meloxicam	hernia pain	4	163	167	25103	10230147	10255250	25107	10230310	10255417	Hernia pain	General disorders and administration site conditions
meloxicam	prolapse	4	119	123	25103	10230191	10255294	25107	10230310	10255417	Prolapse	General disorders and administration site conditions
meloxicam	stress at work	4	378	382	25103	10229932	10255035	25107	10230310	10255417	Stress at work	Social circumstances
meloxicam	cystocele	4	200	204	25103	10230110	10255213	25107	10230310	10255417	Cystocele	Renal and urinary disorders
meloxicam	urine colour abnormal	4	235	239	25103	10230075	10255178	25107	10230310	10255417	Chromaturia	Renal and urinary disorders
meloxicam	testicular disorder	4	439	443	25103	10229871	10254974	25107	10230310	10255417	Testicular disorder	Reproductive system and breast disorders
meloxicam	intestinal ulcer	4	531	535	25103	10229779	10254882	25107	10230310	10255417	Intestinal ulcer	Gastrointestinal disorders
meloxicam	large intestinal ulcer haemorrhage	4	135	139	25103	10230175	10255278	25107	10230310	10255417	Large intestinal ulcer haemorrhage	Gastrointestinal disorders
meloxicam	ileal ulcer	4	343	347	25103	10229967	10255070	25107	10230310	10255417	Ileal ulcer	Gastrointestinal disorders
meloxicam	oral mucosal erythema	4	599	603	25103	10229711	10254814	25107	10230310	10255417	Oral mucosal erythema	Gastrointestinal disorders
meloxicam	oesophageal achalasia	4	271	275	25103	10230039	10255142	25107	10230310	10255417	Oesophageal achalasia	Gastrointestinal disorders
meloxicam	small intestine ulcer	4	252	256	25103	10230058	10255161	25107	10230310	10255417	Small intestine ulcer	Gastrointestinal disorders
meloxicam	small intestinal ulcer haemorrhage	4	49	53	25103	10230261	10255364	25107	10230310	10255417	Small intestinal ulcer haemorrhage	Gastrointestinal disorders
meloxicam	periodontal disease	4	562	566	25103	10229748	10254851	25107	10230310	10255417	Periodontal disease	Gastrointestinal disorders
meloxicam	mitral valve calcification	4	151	155	25103	10230159	10255262	25107	10230310	10255417	Mitral valve calcification	Cardiac disorders
meloxicam	mitral valve prolapse	4	487	491	25103	10229823	10254926	25107	10230310	10255417	Mitral valve prolapse	Cardiac disorders
meloxicam	labile blood pressure	4	415	419	25103	10229895	10254998	25107	10230310	10255417	Labile blood pressure	Vascular disorders
meloxicam	iliac artery occlusion	4	103	107	25103	10230207	10255310	25107	10230310	10255417	Iliac artery occlusion	Vascular disorders
meloxicam	infusion site bruising	4	557	561	25103	10229753	10254856	25107	10230310	10255417	Infusion site bruising	Vascular disorders
meloxicam	macrocytosis	4	408	412	25103	10229902	10255005	25107	10230310	10255417	Macrocytosis	Blood and lymphatic system disorders
meloxicam	pseudolymphoma	4	271	275	25103	10230039	10255142	25107	10230310	10255417	Pseudolymphoma	Blood and lymphatic system disorders
meloxicam	lymph node calcification	4	59	63	25103	10230251	10255354	25107	10230310	10255417	Lymph node calcification	Blood and lymphatic system disorders
meloxicam	lymphadenopathy mediastinal	4	605	609	25103	10229705	10254808	25107	10230310	10255417	Lymphadenopathy mediastinal	Blood and lymphatic system disorders
meloxicam	macular fibrosis	4	347	351	25103	10229963	10255066	25107	10230310	10255417	Macular fibrosis	Eye disorders
meloxicam	manufacturing issue	3	244	247	25104	10230066	10255170	25107	10230310	10255417	Manufacturing issue	Product issues
meloxicam	type v hyperlipidaemia	3	161	164	25104	10230149	10255253	25107	10230310	10255417	Type V hyperlipidaemia	Metabolism and nutrition disorders
meloxicam	bone metabolism disorder	3	114	117	25104	10230196	10255300	25107	10230310	10255417	Bone metabolism disorder	Metabolism and nutrition disorders
meloxicam	senile osteoporosis	3	32	35	25104	10230278	10255382	25107	10230310	10255417	Senile osteoporosis	Metabolism and nutrition disorders
meloxicam	proteus infection	3	225	228	25104	10230085	10255189	25107	10230310	10255417	Proteus infection	Infections and infestations
meloxicam	fracture infection	3	27	30	25104	10230283	10255387	25107	10230310	10255417	Fracture infection	Infections and infestations
meloxicam	campylobacter infection	3	279	282	25104	10230031	10255135	25107	10230310	10255417	Campylobacter infection	Infections and infestations
meloxicam	gastrointestinal fungal infection	3	204	207	25104	10230106	10255210	25107	10230310	10255417	Gastrointestinal fungal infection	Infections and infestations
meloxicam	eye infection fungal	3	116	119	25104	10230194	10255298	25107	10230310	10255417	Eye infection fungal	Infections and infestations
meloxicam	gingival infection	3	314	317	25104	10229996	10255100	25107	10230310	10255417	Gingivitis	Infections and infestations
meloxicam	c-reactive protein	3	89	92	25104	10230221	10255325	25107	10230310	10255417	C-reactive protein	Investigations
meloxicam	pco2 decreased	3	209	212	25104	10230101	10255205	25107	10230310	10255417	PCO2 decreased	Investigations
meloxicam	biopsy lung	3	177	180	25104	10230133	10255237	25107	10230310	10255417	Biopsy lung	Investigations
meloxicam	carbon monoxide diffusing capacity decreased	3	73	76	25104	10230237	10255341	25107	10230310	10255417	Lung diffusion test decreased	Investigations
meloxicam	high density lipoprotein increased	3	383	386	25104	10229927	10255031	25107	10230310	10255417	High density lipoprotein increased	Investigations
meloxicam	endoscopy	3	256	259	25104	10230054	10255158	25107	10230310	10255417	Endoscopy	Investigations
meloxicam	urine leukocyte esterase positive	3	173	176	25104	10230137	10255241	25107	10230310	10255417	Urine leukocyte esterase positive	Investigations
meloxicam	red blood cells urine positive	3	204	207	25104	10230106	10255210	25107	10230310	10255417	Red blood cells urine positive	Investigations
meloxicam	blood urine	3	282	285	25104	10230028	10255132	25107	10230310	10255417	Blood urine	Investigations
meloxicam	glucose-6-phosphate dehydrogenase abnormal	3	4	7	25104	10230306	10255410	25107	10230310	10255417	Glucose-6-phosphate dehydrogenase abnormal	Investigations
meloxicam	blood alkaline phosphatase decreased	3	333	336	25104	10229977	10255081	25107	10230310	10255417	Blood alkaline phosphatase decreased	Investigations
meloxicam	blood urea abnormal	3	296	299	25104	10230014	10255118	25107	10230310	10255417	Blood urea abnormal	Investigations
meloxicam	blood pressure measurement	3	282	285	25104	10230028	10255132	25107	10230310	10255417	Blood pressure measurement	Investigations
meloxicam	drug level fluctuating	3	324	327	25104	10229986	10255090	25107	10230310	10255417	Drug level fluctuating	Investigations
meloxicam	anion gap abnormal	3	182	185	25104	10230128	10255232	25107	10230310	10255417	Anion gap abnormal	Investigations
meloxicam	iron binding capacity total increased	3	24	27	25104	10230286	10255390	25107	10230310	10255417	Iron binding capacity total increased	Investigations
meloxicam	herpes zoster oticus	3	185	188	25104	10230125	10255229	25107	10230310	10255417	Herpes zoster oticus	Nervous system disorders
meloxicam	altered visual depth perception	3	288	291	25104	10230022	10255126	25107	10230310	10255417	Altered visual depth perception	Nervous system disorders
meloxicam	cubital tunnel syndrome	3	109	112	25104	10230201	10255305	25107	10230310	10255417	Cubital tunnel syndrome	Nervous system disorders
meloxicam	burning feet syndrome	3	106	109	25104	10230204	10255308	25107	10230310	10255417	Burning feet syndrome	Nervous system disorders
meloxicam	bite	3	268	271	25104	10230042	10255146	25107	10230310	10255417	Bite	Injury, poisoning and procedural complications
meloxicam	postoperative wound complication	3	356	359	25104	10229954	10255058	25107	10230310	10255417	Postoperative wound complication	Injury, poisoning and procedural complications
meloxicam	post-traumatic neck syndrome	3	276	279	25104	10230034	10255138	25107	10230310	10255417	Post-traumatic neck syndrome	Injury, poisoning and procedural complications
meloxicam	peripheral nerve injury	3	336	339	25104	10229974	10255078	25107	10230310	10255417	Peripheral nerve injury	Injury, poisoning and procedural complications
meloxicam	bone deformity	3	278	281	25104	10230032	10255136	25107	10230310	10255417	Bone deformity	Musculoskeletal and connective tissue disorders
meloxicam	hip deformity	3	168	171	25104	10230142	10255246	25107	10230310	10255417	Hip deformity	Musculoskeletal and connective tissue disorders
meloxicam	forearm fracture	3	234	237	25104	10230076	10255180	25107	10230310	10255417	Forearm fracture	Musculoskeletal and connective tissue disorders
meloxicam	ligament pain	3	247	250	25104	10230063	10255167	25107	10230310	10255417	Ligament pain	Musculoskeletal and connective tissue disorders
meloxicam	limb asymmetry	3	252	255	25104	10230058	10255162	25107	10230310	10255417	Limb asymmetry	Musculoskeletal and connective tissue disorders
meloxicam	intervertebral disc displacement	3	167	170	25104	10230143	10255247	25107	10230310	10255417	Intervertebral disc displacement	Musculoskeletal and connective tissue disorders
meloxicam	meniscus operation	3	110	113	25104	10230200	10255304	25107	10230310	10255417	Meniscus operation	Surgical and medical procedures
meloxicam	joint surgery	3	153	156	25104	10230157	10255261	25107	10230310	10255417	Joint surgery	Surgical and medical procedures
meloxicam	joint fluid drainage	3	119	122	25104	10230191	10255295	25107	10230310	10255417	Joint fluid drainage	Surgical and medical procedures
meloxicam	incisional drainage	3	98	101	25104	10230212	10255316	25107	10230310	10255417	Incisional drainage	Surgical and medical procedures
meloxicam	mammoplasty	3	281	284	25104	10230029	10255133	25107	10230310	10255417	Mammoplasty	Surgical and medical procedures
meloxicam	nerve block	3	198	201	25104	10230112	10255216	25107	10230310	10255417	Nerve block	Surgical and medical procedures
meloxicam	osteogenesis imperfecta	3	285	288	25104	10230025	10255129	25107	10230310	10255417	Osteogenesis imperfecta	Congenital, familial and genetic disorders
meloxicam	diaphragmalgia	3	117	120	25104	10230193	10255297	25107	10230310	10255417	Diaphragmalgia	Respiratory, thoracic and mediastinal disorders
meloxicam	vocal cord thickening	3	103	106	25104	10230207	10255311	25107	10230310	10255417	Vocal cord thickening	Respiratory, thoracic and mediastinal disorders
meloxicam	pleural fibrosis	3	247	250	25104	10230063	10255167	25107	10230310	10255417	Pleural fibrosis	Respiratory, thoracic and mediastinal disorders
meloxicam	obstructive sleep apnoea syndrome	3	207	210	25104	10230103	10255207	25107	10230310	10255417	Obstructive sleep apnoea syndrome	Respiratory, thoracic and mediastinal disorders
meloxicam	borderline personality disorder	3	299	302	25104	10230011	10255115	25107	10230310	10255417	Borderline personality disorder	Psychiatric disorders
meloxicam	fear-related avoidance of activities	3	84	87	25104	10230226	10255330	25107	10230310	10255417	Fear-related avoidance of activities	Psychiatric disorders
meloxicam	amnestic disorder	3	186	189	25104	10230124	10255228	25107	10230310	10255417	Amnestic disorder	Psychiatric disorders
meloxicam	adjustment disorder with depressed mood	3	278	281	25104	10230032	10255136	25107	10230310	10255417	Adjustment disorder with depressed mood	Psychiatric disorders
meloxicam	helplessness	3	238	241	25104	10230072	10255176	25107	10230310	10255417	Helplessness	Psychiatric disorders
meloxicam	periodic limb movement disorder	3	143	146	25104	10230167	10255271	25107	10230310	10255417	Periodic limb movement disorder	Psychiatric disorders
meloxicam	malignant ascites	3	291	294	25104	10230019	10255123	25107	10230310	10255417	Malignant ascites	Neoplasms benign, malignant and unspecified (incl cysts and polyps)
meloxicam	adenoma benign	3	305	308	25104	10230005	10255109	25107	10230310	10255417	Adenoma benign	Neoplasms benign, malignant and unspecified (incl cysts and polyps)
meloxicam	cyst rupture	3	240	243	25104	10230070	10255174	25107	10230310	10255417	Cyst rupture	Neoplasms benign, malignant and unspecified (incl cysts and polyps)
meloxicam	guttate psoriasis	3	326	329	25104	10229984	10255088	25107	10230310	10255417	Guttate psoriasis	Immune system disorders
meloxicam	acanthosis	3	106	109	25104	10230204	10255308	25107	10230310	10255417	Acanthosis	Skin and subcutaneous tissue disorders
meloxicam	vaginal ulceration	3	155	158	25104	10230155	10255259	25107	10230310	10255417	Vaginal ulceration	Skin and subcutaneous tissue disorders
meloxicam	nail pitting	3	186	189	25104	10230124	10255228	25107	10230310	10255417	Nail pitting	Skin and subcutaneous tissue disorders
meloxicam	incision site impaired healing	3	92	95	25104	10230218	10255322	25107	10230310	10255417	Incision site impaired healing	General disorders and administration site conditions
meloxicam	application site bleeding	3	63	66	25104	10230247	10255351	25107	10230310	10255417	Application site haemorrhage	General disorders and administration site conditions
meloxicam	symptom masked	3	355	358	25104	10229955	10255059	25107	10230310	10255417	Symptom masked	General disorders and administration site conditions
meloxicam	injection site ulcer	3	371	374	25104	10229939	10255043	25107	10230310	10255417	Injection site ulcer	General disorders and administration site conditions
meloxicam	injection site laceration	3	299	302	25104	10230011	10255115	25107	10230310	10255417	Injection site laceration	General disorders and administration site conditions
meloxicam	ureterolithiasis	3	389	392	25104	10229921	10255025	25107	10230310	10255417	Ureterolithiasis	Renal and urinary disorders
meloxicam	microalbuminuria	3	342	345	25104	10229968	10255072	25107	10230310	10255417	Microalbuminuria	Renal and urinary disorders
meloxicam	breast calcifications	3	318	321	25104	10229992	10255096	25107	10230310	10255417	Breast calcifications	Reproductive system and breast disorders
meloxicam	vulvar dysplasia	3	51	54	25104	10230259	10255363	25107	10230310	10255417	Vulvar dysplasia	Reproductive system and breast disorders
meloxicam	haematospermia	3	309	312	25104	10230001	10255105	25107	10230310	10255417	Haematospermia	Reproductive system and breast disorders
meloxicam	root canal infection	3	195	198	25104	10230115	10255219	25107	10230310	10255417	Root canal infection	Gastrointestinal disorders
meloxicam	portal hypertensive gastropathy	3	190	193	25104	10230120	10255224	25107	10230310	10255417	Portal hypertensive gastropathy	Gastrointestinal disorders
meloxicam	tongue eruption	3	211	214	25104	10230099	10255203	25107	10230310	10255417	Tongue eruption	Gastrointestinal disorders
meloxicam	tongue injury	3	359	362	25104	10229951	10255055	25107	10230310	10255417	Tongue injury	Gastrointestinal disorders
meloxicam	duodenal perforation	3	368	371	25104	10229942	10255046	25107	10230310	10255417	Duodenal perforation	Gastrointestinal disorders
meloxicam	oesophageal mucosal tear	3	11	14	25104	10230299	10255403	25107	10230310	10255417	Oesophageal mucosal tear	Gastrointestinal disorders
meloxicam	gastrointestinal viral infection	3	378	381	25104	10229932	10255036	25107	10230310	10255417	Gastrointestinal viral infection	Gastrointestinal disorders
meloxicam	gastroduodenal ulcer	3	145	148	25104	10230165	10255269	25107	10230310	10255417	Gastroduodenal ulcer	Gastrointestinal disorders
meloxicam	stomach mass	3	310	313	25104	10230000	10255104	25107	10230310	10255417	Stomach mass	Gastrointestinal disorders
meloxicam	hepatic congestion	3	326	329	25104	10229984	10255088	25107	10230310	10255417	Congestive hepatopathy	Cardiac disorders
meloxicam	sick sinus syndrome	3	353	356	25104	10229957	10255061	25107	10230310	10255417	Sinus node dysfunction	Cardiac disorders
meloxicam	bundle branch block	3	359	362	25104	10229951	10255055	25107	10230310	10255417	Bundle branch block	Cardiac disorders
meloxicam	bone contusion	3	270	273	25104	10230040	10255144	25107	10230310	10255417	Bone contusion	Vascular disorders
meloxicam	accelerated hypertension	3	141	144	25104	10230169	10255273	25107	10230310	10255417	Accelerated hypertension	Vascular disorders
meloxicam	carotid artery dissection	3	187	190	25104	10230123	10255227	25107	10230310	10255417	Carotid artery dissection	Vascular disorders
meloxicam	incision site haemorrhage	3	296	299	25104	10230014	10255118	25107	10230310	10255417	Incision site haemorrhage	Vascular disorders
meloxicam	renal hypertension	3	149	152	25104	10230161	10255265	25107	10230310	10255417	Renal hypertension	Vascular disorders
meloxicam	post thrombotic syndrome	3	200	203	25104	10230110	10255214	25107	10230310	10255417	Post thrombotic syndrome	Vascular disorders
meloxicam	aortic dilatation	3	340	343	25104	10229970	10255074	25107	10230310	10255417	Aortic dilatation	Vascular disorders
meloxicam	hypochromic anaemia	3	318	321	25104	10229992	10255096	25107	10230310	10255417	Hypochromic anaemia	Blood and lymphatic system disorders
meloxicam	corneal dystrophy	3	146	149	25104	10230164	10255268	25107	10230310	10255417	Corneal dystrophy	Eye disorders
meloxicam	lacrimation decreased	3	149	152	25104	10230161	10255265	25107	10230310	10255417	Lacrimation decreased	Eye disorders
meloxicam	retinal dystrophy	3	138	141	25104	10230172	10255276	25107	10230310	10255417	Retinal dystrophy	Eye disorders
meloxicam	uhthoff's phenomenon	3	283	286	25104	10230027	10255131	25107	10230310	10255417	Uhthoff's phenomenon	Eye disorders
meloxicam	eyelid function disorder	3	315	318	25104	10229995	10255099	25107	10230310	10255417	Eyelid function disorder	Eye disorders
meloxicam	pterygium	3	137	140	25104	10230173	10255277	25107	10230310	10255417	Pterygium	Eye disorders
parecoxib	hypotension	18	79382	79400	102	10175915	10176017	120	10255297	10255417	Hypotension	Vascular disorders
parecoxib	cardiac arrest	16	33065	33081	104	10222232	10222336	120	10255297	10255417	Cardiac arrest	Cardiac disorders
parecoxib	type i hypersensitivity	13	1582	1595	107	10253715	10253822	120	10255297	10255417	Type I hypersensitivity	Immune system disorders
parecoxib	drug interaction	11	67466	67477	109	10187831	10187940	120	10255297	10255417	Drug interaction	General disorders and administration site conditions
parecoxib	respiratory depression	10	5845	5855	110	10249452	10249562	120	10255297	10255417	Respiratory depression	Respiratory, thoracic and mediastinal disorders
parecoxib	anaphylactic reaction	9	21048	21057	111	10234249	10234360	120	10255297	10255417	Anaphylactic reaction	Vascular disorders
parecoxib	neuromuscular block prolonged	6	142	148	114	10255155	10255269	120	10255297	10255417	Neuromuscular block prolonged	Nervous system disorders
parecoxib	mydriasis	6	5663	5669	114	10249634	10249748	120	10255297	10255417	Mydriasis	Eye disorders
parecoxib	depressed level of consciousness	6	16024	16030	114	10239273	10239387	120	10255297	10255417	Depressed level of consciousness	Nervous system disorders
parecoxib	apnoea	5	3087	3092	115	10252210	10252325	120	10255297	10255417	Apnoea	Respiratory, thoracic and mediastinal disorders
parecoxib	hyponatraemia	5	21630	21635	115	10233667	10233782	120	10255297	10255417	Hyponatraemia	Metabolism and nutrition disorders
parecoxib	loss of consciousness	5	49645	49650	115	10205652	10205767	120	10255297	10255417	Loss of consciousness	Nervous system disorders
parecoxib	unresponsive to stimuli	4	10814	10818	116	10244483	10244599	120	10255297	10255417	Unresponsive to stimuli	Nervous system disorders
parecoxib	erythema	4	63435	63439	116	10191862	10191978	120	10255297	10255417	Erythema	Skin and subcutaneous tissue disorders
parecoxib	injection site oedema	3	691	694	117	10254606	10254723	120	10255297	10255417	Injection site oedema	General disorders and administration site conditions
parecoxib	anticholinergic syndrome	3	787	790	117	10254510	10254627	120	10255297	10255417	Anticholinergic syndrome	Nervous system disorders
parecoxib	myopia	3	1031	1034	117	10254266	10254383	120	10255297	10255417	Myopia	Eye disorders
parecoxib	hypoventilation	3	1128	1131	117	10254169	10254286	120	10255297	10255417	Hypoventilation	Respiratory, thoracic and mediastinal disorders
parecoxib	hypothermia	3	4427	4430	117	10250870	10250987	120	10255297	10255417	Hypothermia	General disorders and administration site conditions
parecoxib	parkinson's disease	3	8493	8496	117	10246804	10246921	120	10255297	10255417	Parkinson's disease	Nervous system disorders
parecoxib	liver injury	3	9640	9643	117	10245657	10245774	120	10255297	10255417	Liver injury	Hepatobiliary disorders
parecoxib	drug-induced liver injury	3	13627	13630	117	10241670	10241787	120	10255297	10255417	Drug-induced liver injury	Hepatobiliary disorders
parecoxib	oxygen saturation decreased	3	17731	17734	117	10237566	10237683	120	10255297	10255417	Oxygen saturation decreased	Investigations
parecoxib	dyskinesia	3	17838	17841	117	10237459	10237576	120	10255297	10255417	Dyskinesia	Nervous system disorders
parecoxib	angioedema	3	22754	22757	117	10232543	10232660	120	10255297	10255417	Angioedema	Immune system disorders
parecoxib	tachycardia	3	34598	34601	117	10220699	10220816	120	10255297	10255417	Tachycardia	Cardiac disorders
parecoxib	seizure	3	53719	53722	117	10201578	10201695	120	10255297	10255417	Seizure	Nervous system disorders
parecoxib	acute kidney injury	3	72900	72903	117	10182397	10182514	120	10255297	10255417	Acute kidney injury	Renal and urinary disorders
nimesulide	drug abuse	73	45051	45124	827	10209466	10210293	900	10254517	10255417	Drug abuse	Psychiatric disorders
nimesulide	drug interaction	54	67423	67477	846	10187094	10187940	900	10254517	10255417	Drug interaction	General disorders and administration site conditions
nimesulide	pyrexia	44	126300	126344	856	10128217	10129073	900	10254517	10255417	Pyrexia	General disorders and administration site conditions
nimesulide	anaemia	40	71731	71771	860	10182786	10183646	900	10254517	10255417	Anaemia	Blood and lymphatic system disorders
nimesulide	confusional state	35	66496	66531	865	10188021	10188886	900	10254517	10255417	Confusional state	Psychiatric disorders
nimesulide	abdominal pain upper	32	85234	85266	868	10169283	10170151	900	10254517	10255417	Abdominal pain upper	Gastrointestinal disorders
nimesulide	melaena	27	9288	9315	873	10245229	10246102	900	10254517	10255417	Melaena	Gastrointestinal disorders
nimesulide	erythema	27	63412	63439	873	10191105	10191978	900	10254517	10255417	Erythema	Skin and subcutaneous tissue disorders
nimesulide	angioedema	26	22731	22757	874	10231786	10232660	900	10254517	10255417	Angioedema	Immune system disorders
nimesulide	urticaria	26	66799	66825	874	10187718	10188592	900	10254517	10255417	Urticaria	Immune system disorders
nimesulide	abdominal pain	26	87981	88007	874	10166536	10167410	900	10254517	10255417	Abdominal pain	Gastrointestinal disorders
nimesulide	hepatocellular injury	25	5789	5814	875	10248728	10249603	900	10254517	10255417	Hepatocellular injury	Hepatobiliary disorders
nimesulide	agitation	25	32145	32170	875	10222372	10223247	900	10254517	10255417	Agitation	Psychiatric disorders
nimesulide	foetal exposure during pregnancy	25	49121	49146	875	10205396	10206271	900	10254517	10255417	Foetal exposure during pregnancy	Pregnancy, puerperium and perinatal conditions
nimesulide	toxicity to various agents	24	88595	88619	876	10165922	10166798	900	10254517	10255417	Toxicity to various agents	Injury, poisoning and procedural complications
nimesulide	neonatal respiratory distress syndrome	23	1711	1734	877	10252806	10253683	900	10254517	10255417	Neonatal respiratory distress syndrome	Respiratory, thoracic and mediastinal disorders
nimesulide	liver injury	23	9620	9643	877	10244897	10245774	900	10254517	10255417	Liver injury	Hepatobiliary disorders
nimesulide	premature baby	22	17201	17223	878	10237316	10238194	900	10254517	10255417	Premature baby	Pregnancy, puerperium and perinatal conditions
nimesulide	face oedema	21	6283	6304	879	10248234	10249113	900	10254517	10255417	Face oedema	Immune system disorders
nimesulide	renal failure neonatal	19	84	103	881	10254433	10255314	900	10254517	10255417	Renal failure neonatal	Pregnancy, puerperium and perinatal conditions
nimesulide	ductus arteriosus stenosis foetal	19	224	243	881	10254293	10255174	900	10254517	10255417	Ductus arteriosus stenosis foetal	Congenital, familial and genetic disorders
nimesulide	gastrointestinal haemorrhage	19	42852	42871	881	10211665	10212546	900	10254517	10255417	Gastrointestinal haemorrhage	Gastrointestinal disorders
nimesulide	drug-induced liver injury	18	13612	13630	882	10240905	10241787	900	10254517	10255417	Drug-induced liver injury	Hepatobiliary disorders
nimesulide	cyanosis neonatal	17	315	332	883	10254202	10255085	900	10254517	10255417	Cyanosis neonatal	Respiratory, thoracic and mediastinal disorders
nimesulide	gastritis erosive	17	1768	1785	883	10252749	10253632	900	10254517	10255417	Gastritis erosive	Gastrointestinal disorders
nimesulide	intentional self-injury	17	11158	11175	883	10243359	10244242	900	10254517	10255417	Intentional self-injury	Injury, poisoning and procedural complications
nimesulide	disorientation	17	15372	15389	883	10239145	10240028	900	10254517	10255417	Disorientation	Psychiatric disorders
nimesulide	intentional overdose	17	33513	33530	883	10221004	10221887	900	10254517	10255417	Intentional overdose	Injury, poisoning and procedural complications
nimesulide	neonatal respiratory acidosis	16	66	82	884	10254451	10255335	900	10254517	10255417	Neonatal respiratory acidosis	Respiratory, thoracic and mediastinal disorders
nimesulide	bradycardia neonatal	16	583	599	884	10253934	10254818	900	10254517	10255417	Bradycardia neonatal	Pregnancy, puerperium and perinatal conditions
nimesulide	speech disorder	16	22564	22580	884	10231953	10232837	900	10254517	10255417	Speech disorder	Nervous system disorders
nimesulide	blood creatinine increased	16	24758	24774	884	10229759	10230643	900	10254517	10255417	Blood creatinine increased	Investigations
nimesulide	suicide attempt	16	29973	29989	884	10224544	10225428	900	10254517	10255417	Suicide attempt	Psychiatric disorders
nimesulide	loss of consciousness	16	49634	49650	884	10204883	10205767	900	10254517	10255417	Loss of consciousness	Nervous system disorders
nimesulide	rash maculo-papular	15	7886	7901	885	10246631	10247516	900	10254517	10255417	Rash maculo-papular	Skin and subcutaneous tissue disorders
nimesulide	anaphylactic reaction	15	21042	21057	885	10233475	10234360	900	10254517	10255417	Anaphylactic reaction	Vascular disorders
nimesulide	mixed liver injury	14	983	997	886	10253534	10254420	900	10254517	10255417	Mixed liver injury	Hepatobiliary disorders
nimesulide	polyuria	14	3448	3462	886	10251069	10251955	900	10254517	10255417	Polyuria	Renal and urinary disorders
nimesulide	stevens-johnson syndrome	14	8802	8816	886	10245715	10246601	900	10254517	10255417	Stevens-Johnson syndrome	Skin and subcutaneous tissue disorders
nimesulide	gastritis	14	9460	9474	886	10245057	10245943	900	10254517	10255417	Gastritis	Gastrointestinal disorders
nimesulide	blister	14	21078	21092	886	10233439	10234325	900	10254517	10255417	Blister	Skin and subcutaneous tissue disorders
nimesulide	hyponatraemia	14	21621	21635	886	10232896	10233782	900	10254517	10255417	Hyponatraemia	Metabolism and nutrition disorders
nimesulide	maternal exposure during pregnancy	14	42967	42981	886	10211550	10212436	900	10254517	10255417	Maternal exposure during pregnancy	Pregnancy, puerperium and perinatal conditions
nimesulide	erosive duodenitis	13	298	311	887	10254219	10255106	900	10254517	10255417	Erosive duodenitis	Gastrointestinal disorders
nimesulide	emphysema	13	3952	3965	887	10250565	10251452	900	10254517	10255417	Emphysema	Respiratory, thoracic and mediastinal disorders
nimesulide	cyanosis	13	5496	5509	887	10249021	10249908	900	10254517	10255417	Cyanosis	Cardiac disorders
nimesulide	toxic epidermal necrolysis	13	6029	6042	887	10248488	10249375	900	10254517	10255417	Toxic epidermal necrolysis	Immune system disorders
nimesulide	jaundice	13	10281	10294	887	10244236	10245123	900	10254517	10255417	Jaundice	Hepatobiliary disorders
nimesulide	urinary retention	13	13182	13195	887	10241335	10242222	900	10254517	10255417	Urinary retention	Renal and urinary disorders
nimesulide	bradycardia	13	22719	22732	887	10231798	10232685	900	10254517	10255417	Bradycardia	Cardiac disorders
nimesulide	dysphonia	13	22833	22846	887	10231684	10232571	900	10254517	10255417	Dysphonia	Nervous system disorders
nimesulide	abdominal distension	13	39219	39232	887	10215298	10216185	900	10254517	10255417	Abdominal distension	Gastrointestinal disorders
nimesulide	intentional product misuse	13	46238	46251	887	10208279	10209166	900	10254517	10255417	Intentional product misuse	Injury, poisoning and procedural complications
nimesulide	duodenal ulcer	12	2597	2609	888	10251920	10252808	900	10254517	10255417	Duodenal ulcer	Gastrointestinal disorders
nimesulide	polyneuropathy	12	4200	4212	888	10250317	10251205	900	10254517	10255417	Polyneuropathy	Nervous system disorders
nimesulide	metastases to lung	12	4674	4686	888	10249843	10250731	900	10254517	10255417	Metastases to lung	Respiratory, thoracic and mediastinal disorders
nimesulide	sopor	12	8277	8289	888	10246240	10247128	900	10254517	10255417	Sopor	Nervous system disorders
nimesulide	pancreatitis acute	12	9059	9071	888	10245458	10246346	900	10254517	10255417	Pancreatitis acute	Gastrointestinal disorders
nimesulide	rectal haemorrhage	12	16642	16654	888	10237875	10238763	900	10254517	10255417	Rectal haemorrhage	Gastrointestinal disorders
nimesulide	contraindication to medical treatment	11	645	656	889	10253872	10254761	900	10254517	10255417	Contraindication to medical treatment	Social circumstances
nimesulide	hyperaesthesia	11	3510	3521	889	10251007	10251896	900	10254517	10255417	Hyperaesthesia	Skin and subcutaneous tissue disorders
nimesulide	ankylosing spondylitis	11	5181	5192	889	10249336	10250225	900	10254517	10255417	Ankylosing spondylitis	Immune system disorders
nimesulide	metastases to bone	11	6571	6582	889	10247946	10248835	900	10254517	10255417	Metastases to bone	Musculoskeletal and connective tissue disorders
nimesulide	quality of life decreased	11	7770	7781	889	10246747	10247636	900	10254517	10255417	Quality of life decreased	Investigations
nimesulide	renal failure acute	11	12855	12866	889	10241662	10242551	900	10254517	10255417	Acute kidney injury	Renal and urinary disorders
nimesulide	dyspepsia	11	40724	40735	889	10213793	10214682	900	10254517	10255417	Dyspepsia	Gastrointestinal disorders
nimesulide	influenza	11	42943	42954	889	10211574	10212463	900	10254517	10255417	Influenza	Infections and infestations
nimesulide	polyneuropathy in malignant disease	10	17	27	890	10254500	10255390	900	10254517	10255417	Polyneuropathy in malignant disease	Immune system disorders
nimesulide	allodynia	10	286	296	890	10254231	10255121	900	10254517	10255417	Allodynia	Nervous system disorders
nimesulide	dermatitis allergic	10	4855	4865	890	10249662	10250552	900	10254517	10255417	Dermatitis allergic	Skin and subcutaneous tissue disorders
nimesulide	haematemesis	10	9846	9856	890	10244671	10245561	900	10254517	10255417	Haematemesis	Gastrointestinal disorders
nimesulide	pruritus generalised	10	10007	10017	890	10244510	10245400	900	10254517	10255417	Pruritus	Skin and subcutaneous tissue disorders
nimesulide	osteoarthritis	10	13225	13235	890	10241292	10242182	900	10254517	10255417	Osteoarthritis	Musculoskeletal and connective tissue disorders
nimesulide	alanine aminotransferase increased	10	20225	20235	890	10234292	10235182	900	10254517	10255417	Alanine aminotransferase increased	Investigations
nimesulide	skin exfoliation	10	22549	22559	890	10231968	10232858	900	10254517	10255417	Skin exfoliation	Skin and subcutaneous tissue disorders
nimesulide	oligohydramnios	9	1629	1638	891	10252888	10253779	900	10254517	10255417	Oligohydramnios	Pregnancy, puerperium and perinatal conditions
nimesulide	periorbital oedema	9	2318	2327	891	10252199	10253090	900	10254517	10255417	Periorbital oedema	Immune system disorders
nimesulide	hepatitis acute	9	2450	2459	891	10252067	10252958	900	10254517	10255417	Hepatitis acute	Hepatobiliary disorders
nimesulide	mydriasis	9	5660	5669	891	10248857	10249748	900	10254517	10255417	Mydriasis	Eye disorders
nimesulide	throat tightness	9	10418	10427	891	10244099	10244990	900	10254517	10255417	Throat tightness	Psychiatric disorders
nimesulide	metabolic acidosis	9	14431	14440	891	10240086	10240977	900	10254517	10255417	Metabolic acidosis	Metabolism and nutrition disorders
nimesulide	lactic acidosis	9	14998	15007	891	10239519	10240410	900	10254517	10255417	Lactic acidosis	Metabolism and nutrition disorders
nimesulide	dyskinesia	9	17832	17841	891	10236685	10237576	900	10254517	10255417	Dyskinesia	Nervous system disorders
nimesulide	wheezing	9	21297	21306	891	10233220	10234111	900	10254517	10255417	Wheezing	Respiratory, thoracic and mediastinal disorders
nimesulide	discomfort	9	24384	24393	891	10230133	10231024	900	10254517	10255417	Discomfort	General disorders and administration site conditions
nimesulide	confabulation	8	136	144	892	10254381	10255273	900	10254517	10255417	Confabulation	Psychiatric disorders
nimesulide	negativism	8	320	328	892	10254197	10255089	900	10254517	10255417	Negativism	Psychiatric disorders
nimesulide	hypertransaminasaemia	8	2088	2096	892	10252429	10253321	900	10254517	10255417	Hypertransaminasaemia	Hepatobiliary disorders
nimesulide	low birth weight baby	8	4739	4747	892	10249778	10250670	900	10254517	10255417	Low birth weight baby	Pregnancy, puerperium and perinatal conditions
nimesulide	acute hepatic failure	8	6273	6281	892	10248244	10249136	900	10254517	10255417	Acute hepatic failure	Hepatobiliary disorders
nimesulide	gamma-glutamyltransferase increased	8	6755	6763	892	10247762	10248654	900	10254517	10255417	Gamma-glutamyltransferase increased	Investigations
nimesulide	wound	8	8863	8871	892	10245654	10246546	900	10254517	10255417	Wound	Injury, poisoning and procedural complications
nimesulide	inflammation	8	17955	17963	892	10236562	10237454	900	10254517	10255417	Inflammation	General disorders and administration site conditions
nimesulide	mobility decreased	8	28890	28898	892	10225627	10226519	900	10254517	10255417	Mobility decreased	General disorders and administration site conditions
nimesulide	ductus arteriosus premature closure	7	244	251	893	10254273	10255166	900	10254517	10255417	Ductus arteriosus premature closure	Congenital, familial and genetic disorders
nimesulide	lip oedema	7	1897	1904	893	10252620	10253513	900	10254517	10255417	Lip oedema	Immune system disorders
nimesulide	iron deficiency anaemia	7	2992	2999	893	10251525	10252418	900	10254517	10255417	Iron deficiency anaemia	Blood and lymphatic system disorders
nimesulide	blood urea increased	7	4839	4846	893	10249678	10250571	900	10254517	10255417	Blood urea increased	Investigations
nimesulide	altered state of consciousness	7	9001	9008	893	10245516	10246409	900	10254517	10255417	Altered state of consciousness	Nervous system disorders
nimesulide	anaphylactic shock	7	9005	9012	893	10245512	10246405	900	10254517	10255417	Anaphylactic shock	Vascular disorders
nimesulide	premature delivery	7	9077	9084	893	10245440	10246333	900	10254517	10255417	Premature delivery	Pregnancy, puerperium and perinatal conditions
nimesulide	transaminases increased	7	9169	9176	893	10245348	10246241	900	10254517	10255417	Transaminases increased	Investigations
nimesulide	mental impairment	7	11330	11337	893	10243187	10244080	900	10254517	10255417	Mental impairment	Psychiatric disorders
nimesulide	contraindicated product administered	7	11364	11371	893	10243153	10244046	900	10254517	10255417	Contraindicated product administered	Injury, poisoning and procedural complications
nimesulide	drug reaction with eosinophilia and systemic symptoms	7	13181	13188	893	10241336	10242229	900	10254517	10255417	Drug reaction with eosinophilia and systemic symptoms	Immune system disorders
nimesulide	respiratory failure	7	28198	28205	893	10226319	10227212	900	10254517	10255417	Respiratory failure	Metabolism and nutrition disorders
nimesulide	neonatal respiratory distress	6	460	466	894	10254057	10254951	900	10254517	10255417	Neonatal respiratory distress	Respiratory, thoracic and mediastinal disorders
nimesulide	ocular hypertension	6	852	858	894	10253665	10254559	900	10254517	10255417	Ocular hypertension	Eye disorders
nimesulide	functional gastrointestinal disorder	6	1560	1566	894	10252957	10253851	900	10254517	10255417	Functional gastrointestinal disorder	Gastrointestinal disorders
nimesulide	intestinal haemorrhage	6	2341	2347	894	10252176	10253070	900	10254517	10255417	Intestinal haemorrhage	Gastrointestinal disorders
nimesulide	atrioventricular block complete	6	2652	2658	894	10251865	10252759	900	10254517	10255417	Atrioventricular block complete	Cardiac disorders
nimesulide	rhinitis	6	2667	2673	894	10251850	10252744	900	10254517	10255417	Rhinitis	Respiratory, thoracic and mediastinal disorders
nimesulide	bradyphrenia	6	3416	3422	894	10251101	10251995	900	10254517	10255417	Bradyphrenia	Nervous system disorders
nimesulide	bronchospasm	6	4780	4786	894	10249737	10250631	900	10254517	10255417	Bronchospasm	Respiratory, thoracic and mediastinal disorders
nimesulide	eyelid oedema	6	4980	4986	894	10249537	10250431	900	10254517	10255417	Eyelid oedema	Immune system disorders
nimesulide	poisoning	6	5006	5012	894	10249511	10250405	900	10254517	10255417	Poisoning	Injury, poisoning and procedural complications
nimesulide	tuberculosis	6	5412	5418	894	10249105	10249999	900	10254517	10255417	Tuberculosis	Infections and infestations
nimesulide	labelled drug-drug interaction medication error	6	5530	5536	894	10248987	10249881	900	10254517	10255417	Labelled drug-drug interaction medication error	General disorders and administration site conditions
nimesulide	gastric ulcer	6	7534	7540	894	10246983	10247877	900	10254517	10255417	Gastric ulcer	Gastrointestinal disorders
nimesulide	chromaturia	6	8918	8924	894	10245599	10246493	900	10254517	10255417	Chromaturia	Renal and urinary disorders
nimesulide	skin lesion	6	10778	10784	894	10243739	10244633	900	10254517	10255417	Skin lesion	Skin and subcutaneous tissue disorders
nimesulide	dysuria	6	14488	14494	894	10240029	10240923	900	10254517	10255417	Dysuria	Renal and urinary disorders
nimesulide	aspartate aminotransferase increased	6	16614	16620	894	10237903	10238797	900	10254517	10255417	Aspartate aminotransferase increased	Investigations
nimesulide	accidental overdose	6	16670	16676	894	10237847	10238741	900	10254517	10255417	Accidental overdose	Injury, poisoning and procedural complications
nimesulide	interstitial lung disease	6	18450	18456	894	10236067	10236961	900	10254517	10255417	Interstitial lung disease	Immune system disorders
nimesulide	liver disorder	6	18531	18537	894	10235986	10236880	900	10254517	10255417	Liver disorder	Hepatobiliary disorders
nimesulide	rash pruritic	6	20046	20052	894	10234471	10235365	900	10254517	10255417	Rash pruritic	Skin and subcutaneous tissue disorders
nimesulide	medication error	6	20774	20780	894	10233743	10234637	900	10254517	10255417	Medication error	Injury, poisoning and procedural complications
nimesulide	bone pain	6	24564	24570	894	10229953	10230847	900	10254517	10255417	Bone pain	Musculoskeletal and connective tissue disorders
nimesulide	systemic mastocytosis	5	147	152	895	10254370	10255265	900	10254517	10255417	Systemic mastocytosis	Blood and lymphatic system disorders
nimesulide	medication overuse headache	5	461	466	895	10254056	10254951	900	10254517	10255417	Medication overuse headache	Nervous system disorders
nimesulide	hyperphosphataemia	5	669	674	895	10253848	10254743	900	10254517	10255417	Hyperphosphataemia	Metabolism and nutrition disorders
nimesulide	fixed eruption	5	792	797	895	10253725	10254620	900	10254517	10255417	Fixed eruption	Immune system disorders
nimesulide	faeces pale	5	824	829	895	10253693	10254588	900	10254517	10255417	Faeces pale	Gastrointestinal disorders
nimesulide	purulent discharge	5	1331	1336	895	10253186	10254081	900	10254517	10255417	Purulent discharge	General disorders and administration site conditions
nimesulide	skin warm	5	1953	1958	895	10252564	10253459	900	10254517	10255417	Skin warm	Skin and subcutaneous tissue disorders
nimesulide	pyelonephritis	5	3043	3048	895	10251474	10252369	900	10254517	10255417	Pyelonephritis	Renal and urinary disorders
nimesulide	foot deformity	5	4143	4148	895	10250374	10251269	900	10254517	10255417	Foot deformity	Musculoskeletal and connective tissue disorders
nimesulide	spinal pain	5	4462	4467	895	10250055	10250950	900	10254517	10255417	Spinal pain	Musculoskeletal and connective tissue disorders
nimesulide	coagulopathy	5	6677	6682	895	10247840	10248735	900	10254517	10255417	Coagulopathy	Blood and lymphatic system disorders
nimesulide	leukocytosis	5	6724	6729	895	10247793	10248688	900	10254517	10255417	Leukocytosis	Blood and lymphatic system disorders
nimesulide	sneezing	5	8688	8693	895	10245829	10246724	900	10254517	10255417	Sneezing	Respiratory, thoracic and mediastinal disorders
nimesulide	hypophagia	5	9122	9127	895	10245395	10246290	900	10254517	10255417	Hypophagia	Metabolism and nutrition disorders
nimesulide	tubulointerstitial nephritis	5	9795	9800	895	10244722	10245617	900	10254517	10255417	Tubulointerstitial nephritis	Renal and urinary disorders
nimesulide	cerebral infarction	5	10721	10726	895	10243796	10244691	900	10254517	10255417	Cerebral infarction	Nervous system disorders
nimesulide	unresponsive to stimuli	5	10813	10818	895	10243704	10244599	900	10254517	10255417	Unresponsive to stimuli	Nervous system disorders
nimesulide	hepatic failure	5	11862	11867	895	10242655	10243550	900	10254517	10255417	Hepatic failure	Hepatobiliary disorders
nimesulide	limb discomfort	5	13833	13838	895	10240684	10241579	900	10254517	10255417	Limb discomfort	Musculoskeletal and connective tissue disorders
nimesulide	incorrect drug administration duration	5	15283	15288	895	10239234	10240129	900	10254517	10255417	Incorrect product administration duration	Injury, poisoning and procedural complications
nimesulide	hypoglycaemia	5	19630	19635	895	10234887	10235782	900	10254517	10255417	Hypoglycaemia	Endocrine disorders
nimesulide	tonsillar exudate	4	14	18	896	10254503	10255399	900	10254517	10255417	Tonsillar exudate	Respiratory, thoracic and mediastinal disorders
nimesulide	circumoral oedema	4	149	153	896	10254368	10255264	900	10254517	10255417	Circumoral oedema	Immune system disorders
nimesulide	cholestatic liver injury	4	869	873	896	10253648	10254544	900	10254517	10255417	Cholestatic liver injury	Hepatobiliary disorders
nimesulide	pustular psoriasis	4	1306	1310	896	10253211	10254107	900	10254517	10255417	Pustular psoriasis	Immune system disorders
nimesulide	generalised erythema	4	2294	2298	896	10252223	10253119	900	10254517	10255417	Erythema	Skin and subcutaneous tissue disorders
nimesulide	laryngeal oedema	4	2294	2298	896	10252223	10253119	900	10254517	10255417	Laryngeal oedema	Immune system disorders
nimesulide	rash pustular	4	2809	2813	896	10251708	10252604	900	10254517	10255417	Rash pustular	Skin and subcutaneous tissue disorders
nimesulide	pemphigoid	4	2956	2960	896	10251561	10252457	900	10254517	10255417	Pemphigoid	Skin and subcutaneous tissue disorders
nimesulide	eye discharge	4	3938	3942	896	10250579	10251475	900	10254517	10255417	Eye discharge	Eye disorders
nimesulide	optic neuritis	4	4146	4150	896	10250371	10251267	900	10254517	10255417	Optic neuritis	Immune system disorders
nimesulide	poisoning deliberate	4	4365	4369	896	10250152	10251048	900	10254517	10255417	Poisoning deliberate	Injury, poisoning and procedural complications
nimesulide	immunodeficiency	4	4666	4670	896	10249851	10250747	900	10254517	10255417	Immunodeficiency	Immune system disorders
nimesulide	paraesthesia oral	4	5628	5632	896	10248889	10249785	900	10254517	10255417	Paraesthesia oral	Gastrointestinal disorders
nimesulide	oral discomfort	4	5745	5749	896	10248772	10249668	900	10254517	10255417	Oral discomfort	Gastrointestinal disorders
nimesulide	dermatitis	4	7017	7021	896	10247500	10248396	900	10254517	10255417	Dermatitis	Skin and subcutaneous tissue disorders
nimesulide	psychomotor hyperactivity	4	7295	7299	896	10247222	10248118	900	10254517	10255417	Psychomotor hyperactivity	Nervous system disorders
nimesulide	blood pressure fluctuation	4	8108	8112	896	10246409	10247305	900	10254517	10255417	Blood pressure fluctuation	Vascular disorders
nimesulide	faeces discoloured	4	8279	8283	896	10246238	10247134	900	10254517	10255417	Faeces discoloured	Gastrointestinal disorders
nimesulide	hepatotoxicity	4	10324	10328	896	10244193	10245089	900	10254517	10255417	Hepatotoxicity	Hepatobiliary disorders
nimesulide	pallor	4	11330	11334	896	10243187	10244083	900	10254517	10255417	Pallor	Skin and subcutaneous tissue disorders
nimesulide	fear	4	13452	13456	896	10241065	10241961	900	10254517	10255417	Fear	Psychiatric disorders
nimesulide	visual acuity reduced	4	14500	14504	896	10240017	10240913	900	10254517	10255417	Visual acuity reduced	Nervous system disorders
nimesulide	rash erythematous	4	14913	14917	896	10239604	10240500	900	10254517	10255417	Rash erythematous	Skin and subcutaneous tissue disorders
nimesulide	colitis ulcerative	4	15219	15223	896	10239298	10240194	900	10254517	10255417	Colitis ulcerative	Gastrointestinal disorders
nimesulide	psoriatic arthropathy	4	15263	15267	896	10239254	10240150	900	10254517	10255417	Psoriatic arthropathy	Immune system disorders
nimesulide	rash maculovesicular	3	21	24	897	10254496	10255393	900	10254517	10255417	Rash maculovesicular	Skin and subcutaneous tissue disorders
nimesulide	gastrointestinal mucosa hyperaemia	3	95	98	897	10254422	10255319	900	10254517	10255417	Gastrointestinal mucosa hyperaemia	Gastrointestinal disorders
nimesulide	nasal mucosal disorder	3	202	205	897	10254315	10255212	900	10254517	10255417	Nasal mucosal disorder	Respiratory, thoracic and mediastinal disorders
nimesulide	overlap syndrome	3	206	209	897	10254311	10255208	900	10254517	10255417	Overlap syndrome	Skin and subcutaneous tissue disorders
nimesulide	enanthema	3	216	219	897	10254301	10255198	900	10254517	10255417	Enanthema	General disorders and administration site conditions
nimesulide	genital ulceration	3	243	246	897	10254274	10255171	900	10254517	10255417	Genital ulceration	Reproductive system and breast disorders
nimesulide	lip erythema	3	302	305	897	10254215	10255112	900	10254517	10255417	Lip erythema	Gastrointestinal disorders
nimesulide	piloerection	3	410	413	897	10254107	10255004	900	10254517	10255417	Piloerection	Skin and subcutaneous tissue disorders
nimesulide	continuous haemodiafiltration	3	444	447	897	10254073	10254970	900	10254517	10255417	Continuous haemodiafiltration	Surgical and medical procedures
nimesulide	oral mucosa erosion	3	468	471	897	10254049	10254946	900	10254517	10255417	Oral mucosa erosion	Gastrointestinal disorders
nimesulide	obliterative bronchiolitis	3	482	485	897	10254035	10254932	900	10254517	10255417	Obliterative bronchiolitis	Respiratory, thoracic and mediastinal disorders
nimesulide	aspirin-exacerbated respiratory disease	3	503	506	897	10254014	10254911	900	10254517	10255417	NSAID exacerbated respiratory disease	Immune system disorders
nimesulide	cartilage injury	3	796	799	897	10253721	10254618	900	10254517	10255417	Cartilage injury	Musculoskeletal and connective tissue disorders
nimesulide	oesophageal stenosis	3	1140	1143	897	10253377	10254274	900	10254517	10255417	Oesophageal stenosis	Gastrointestinal disorders
nimesulide	tongue oedema	3	1547	1550	897	10252970	10253867	900	10254517	10255417	Tongue oedema	Immune system disorders
nimesulide	conjunctival hyperaemia	3	1563	1566	897	10252954	10253851	900	10254517	10255417	Conjunctival hyperaemia	Eye disorders
nimesulide	asthmatic crisis	3	1653	1656	897	10252864	10253761	900	10254517	10255417	Asthmatic crisis	Respiratory, thoracic and mediastinal disorders
nimesulide	hepatic lesion	3	1679	1682	897	10252838	10253735	900	10254517	10255417	Hepatic lesion	Hepatobiliary disorders
nimesulide	feeling of despair	3	1786	1789	897	10252731	10253628	900	10254517	10255417	Feeling of despair	Psychiatric disorders
nimesulide	gastric ulcer haemorrhage	3	2096	2099	897	10252421	10253318	900	10254517	10255417	Gastric ulcer haemorrhage	Gastrointestinal disorders
nimesulide	herpes virus infection	3	2214	2217	897	10252303	10253200	900	10254517	10255417	Herpes virus infection	Infections and infestations
nimesulide	spinal osteoarthritis	3	2662	2665	897	10251855	10252752	900	10254517	10255417	Spinal osteoarthritis	Musculoskeletal and connective tissue disorders
nimesulide	autoimmune hepatitis	3	2766	2769	897	10251751	10252648	900	10254517	10255417	Autoimmune hepatitis	Immune system disorders
nimesulide	lung infiltration	3	2769	2772	897	10251748	10252645	900	10254517	10255417	Lung infiltration	Respiratory, thoracic and mediastinal disorders
nimesulide	papule	3	2822	2825	897	10251695	10252592	900	10254517	10255417	Papule	Skin and subcutaneous tissue disorders
nimesulide	dermatitis bullous	3	2935	2938	897	10251582	10252479	900	10254517	10255417	Dermatitis bullous	Skin and subcutaneous tissue disorders
nimesulide	vitamin d deficiency	3	3461	3464	897	10251056	10251953	900	10254517	10255417	Vitamin D deficiency	Metabolism and nutrition disorders
nimesulide	arteriosclerosis	3	3500	3503	897	10251017	10251914	900	10254517	10255417	Arteriosclerosis	Vascular disorders
nimesulide	hand deformity	3	3519	3522	897	10250998	10251895	900	10254517	10255417	Hand deformity	Musculoskeletal and connective tissue disorders
nimesulide	infarction	3	3533	3536	897	10250984	10251881	900	10254517	10255417	Infarction	Vascular disorders
nimesulide	anosmia	3	3730	3733	897	10250787	10251684	900	10254517	10255417	Anosmia	Respiratory, thoracic and mediastinal disorders
nimesulide	petechiae	3	3762	3765	897	10250755	10251652	900	10254517	10255417	Petechiae	Blood and lymphatic system disorders
nimesulide	decreased immune responsiveness	3	3888	3891	897	10250629	10251526	900	10254517	10255417	Decreased immune responsiveness	Immune system disorders
nimesulide	joint range of motion decreased	3	4061	4064	897	10250456	10251353	900	10254517	10255417	Joint range of motion decreased	Musculoskeletal and connective tissue disorders
nimesulide	generalised oedema	3	4160	4163	897	10250357	10251254	900	10254517	10255417	Generalised oedema	General disorders and administration site conditions
nimesulide	electrolyte imbalance	3	4188	4191	897	10250329	10251226	900	10254517	10255417	Electrolyte imbalance	Metabolism and nutrition disorders
nimesulide	renal pain	3	4260	4263	897	10250257	10251154	900	10254517	10255417	Renal pain	Renal and urinary disorders
nimesulide	cardiogenic shock	3	5832	5835	897	10248685	10249582	900	10254517	10255417	Cardiogenic shock	Vascular disorders
nimesulide	rash papular	3	6473	6476	897	10248044	10248941	900	10254517	10255417	Rash papular	Skin and subcutaneous tissue disorders
nimesulide	blood alkaline phosphatase increased	3	7808	7811	897	10246709	10247606	900	10254517	10255417	Blood alkaline phosphatase increased	Investigations
nimesulide	prescribed overdose	3	7819	7822	897	10246698	10247595	900	10254517	10255417	Prescribed overdose	Injury, poisoning and procedural complications
nimesulide	bone marrow failure	3	9298	9301	897	10245219	10246116	900	10254517	10255417	Bone marrow failure	Blood and lymphatic system disorders
nimesulide	blood bilirubin increased	3	9473	9476	897	10245044	10245941	900	10254517	10255417	Blood bilirubin increased	Investigations
nimesulide	hepatitis	3	9631	9634	897	10244886	10245783	900	10254517	10255417	Hepatitis	Hepatobiliary disorders
nimesulide	respiratory distress	3	10382	10385	897	10244135	10245032	900	10254517	10255417	Respiratory distress	Respiratory, thoracic and mediastinal disorders
nimesulide	abasia	3	10445	10448	897	10244072	10244969	900	10254517	10255417	Gait inability	General disorders and administration site conditions
nimesulide	diverticulitis	3	10549	10552	897	10243968	10244865	900	10254517	10255417	Diverticulitis	Gastrointestinal disorders
nimesulide	acute myocardial infarction	3	10791	10794	897	10243726	10244623	900	10254517	10255417	Acute myocardial infarction	Cardiac disorders
aspirin	fatigue	9636	323001	332637	200775	9722005	9922780	210411	10045006	10255417	Fatigue	General disorders and administration site conditions
aspirin	dyspnoea	8895	218887	227782	201516	9826119	10027635	210411	10045006	10255417	Dyspnoea	Respiratory, thoracic and mediastinal disorders
aspirin	gastrointestinal haemorrhage	8599	34272	42871	201812	10010734	10212546	210411	10045006	10255417	Gastrointestinal haemorrhage	Gastrointestinal disorders
aspirin	diarrhoea	8080	253359	261439	202331	9791647	9993978	210411	10045006	10255417	Diarrhoea	Gastrointestinal disorders
aspirin	nausea	8051	323523	331574	202360	9721483	9923843	210411	10045006	10255417	Nausea	Gastrointestinal disorders
aspirin	drug ineffective	7998	664256	672254	202413	9380750	9583163	210411	10045006	10255417	Drug ineffective	General disorders and administration site conditions
aspirin	off label use	7860	370378	378238	202551	9674628	9877179	210411	10045006	10255417	Off label use	Injury, poisoning and procedural complications
aspirin	dizziness	7219	203686	210905	203192	9841320	10044512	210411	10045006	10255417	Dizziness	Cardiac disorders
aspirin	acute kidney injury	6614	66289	72903	203797	9978717	10182514	210411	10045006	10255417	Acute kidney injury	Renal and urinary disorders
aspirin	death	6012	486399	492411	204399	9558607	9763006	210411	10045006	10255417	Death	General disorders and administration site conditions
aspirin	headache	5987	266281	272268	204424	9778725	9983149	210411	10045006	10255417	Headache	Nervous system disorders
aspirin	fall	5860	124164	130024	204551	9920842	10125393	210411	10045006	10255417	Fall	Injury, poisoning and procedural complications
aspirin	asthenia	5659	139219	144878	204752	9905787	10110539	210411	10045006	10255417	Asthenia	General disorders and administration site conditions
aspirin	anaemia	5321	66450	71771	205090	9978556	10183646	210411	10045006	10255417	Anaemia	Blood and lymphatic system disorders
aspirin	vomiting	5038	183497	188535	205373	9861509	10066882	210411	10045006	10255417	Vomiting	Gastrointestinal disorders
aspirin	pain	4971	308760	313731	205440	9736246	9941686	210411	10045006	10255417	Pain	General disorders and administration site conditions
aspirin	drug interaction	4923	62554	67477	205488	9982452	10187940	210411	10045006	10255417	Drug interaction	General disorders and administration site conditions
aspirin	malaise	4402	204616	209018	206009	9840390	10046399	210411	10045006	10255417	Malaise	General disorders and administration site conditions
aspirin	pneumonia	4222	118183	122405	206189	9926823	10133012	210411	10045006	10255417	Pneumonia	Respiratory, thoracic and mediastinal disorders
aspirin	hypotension	4128	75272	79400	206283	9969734	10176017	210411	10045006	10255417	Hypotension	Vascular disorders
aspirin	rash	3865	173435	177300	206546	9871571	10078117	210411	10045006	10255417	Rash	Skin and subcutaneous tissue disorders
aspirin	weight decreased	3832	99172	103004	206579	9945834	10152413	210411	10045006	10255417	Weight decreased	Investigations
aspirin	arthralgia	3796	159540	163336	206615	9885466	10092081	210411	10045006	10255417	Arthralgia	Musculoskeletal and connective tissue disorders
aspirin	pruritus	3697	135704	139401	206714	9909302	10116016	210411	10045006	10255417	Pruritus	Skin and subcutaneous tissue disorders
aspirin	pain in extremity	3611	118413	122024	206800	9926593	10133393	210411	10045006	10255417	Pain in extremity	Musculoskeletal and connective tissue disorders
aspirin	myocardial infarction	3589	76304	79893	206822	9968702	10175524	210411	10045006	10255417	Myocardial infarction	Cardiac disorders
aspirin	chest pain	3536	67484	71020	206875	9977522	10184397	210411	10045006	10255417	Chest pain	Cardiac disorders
aspirin	drug hypersensitivity	3535	117725	121260	206876	9927281	10134157	210411	10045006	10255417	Drug hypersensitivity	Immune system disorders
aspirin	chronic kidney disease	3480	52571	56051	206931	9992435	10199366	210411	10045006	10255417	Chronic kidney disease	Renal and urinary disorders
aspirin	cough	3401	107070	110471	207010	9937936	10144946	210411	10045006	10255417	Cough	Respiratory, thoracic and mediastinal disorders
aspirin	decreased appetite	3301	86864	90165	207110	9958142	10165252	210411	10045006	10255417	Decreased appetite	Metabolism and nutrition disorders
aspirin	hypertension	3197	78955	82152	207214	9966051	10173265	210411	10045006	10255417	Hypertension	Vascular disorders
aspirin	renal failure	3167	60594	63761	207244	9984412	10191656	210411	10045006	10255417	Renal failure	Renal and urinary disorders
aspirin	constipation	3119	79091	82210	207292	9965915	10173207	210411	10045006	10255417	Constipation	Gastrointestinal disorders
aspirin	pyrexia	3016	123328	126344	207395	9921678	10129073	210411	10045006	10255417	Pyrexia	General disorders and administration site conditions
aspirin	cerebrovascular accident	2991	74282	77273	207420	9970724	10178144	210411	10045006	10255417	Cerebrovascular accident	Nervous system disorders
aspirin	condition aggravated	2938	114587	117525	207473	9930419	10137892	210411	10045006	10255417	Condition aggravated	General disorders and administration site conditions
aspirin	haemorrhage	2873	46835	49708	207538	9998171	10205709	210411	10045006	10255417	Haemorrhage	Vascular disorders
aspirin	confusional state	2766	63765	66531	207645	9981241	10188886	210411	10045006	10255417	Confusional state	Psychiatric disorders
aspirin	abdominal pain upper	2738	82528	85266	207673	9962478	10170151	210411	10045006	10255417	Abdominal pain upper	Gastrointestinal disorders
aspirin	back pain	2736	89440	92176	207675	9955566	10163241	210411	10045006	10255417	Back pain	Musculoskeletal and connective tissue disorders
aspirin	syncope	2688	38476	41164	207723	10006530	10214253	210411	10045006	10255417	Syncope	Cardiac disorders
[truncated: 37,544 more rows]
